# Supplementary material for: Community-directed treatment with ivermectin in Maridi, South Sudan: Impact of an onchocerciasis awareness campaign and bi-annual treatment on therapeutic coverage
Source: PLoS Negl Trop Dis. 2025 Sep 8;19(9):e0013493. doi: 10.1371/journal.pntd.0013493 (PMC12431650; doi:10.1371/journal.pntd.0013493)
Supplement: S3 File — (XLSX) [file pntd.0013493.s003.xlsx]

## Sheet: CES 2021 data
payam	gender	age	pregnant_mda2021	in.village_mda2021	ivm_offered	ivm_swallow	swallow_observed.by.cdd	hear_about_epilepsy	hear_about_ns	suspect_epilepsy_case	suspect_ns_case	info_family.friend	info_hcw	info_cdd_teacher	info_comm_religious	info_flyer	info_poster	info_banner	info_radio	info_tv	info_social.media	satisfied_with_cdti
Kozi	M	≥15y	NA	Yes	Yes	1	Yes	Yes	Yes	No	No	0	0	1	1	0	0	0	0	0	0	Yes
Kozi	F	≥15y	No	Yes	Yes	1	Yes	Yes	Yes	No	No	1	1	1	1	0	0	0	0	0	0	Yes
Kozi	F	≥15y	No	Yes	Yes	1	Yes	Yes	Yes	No	No	1	0	1	1	0	0	0	0	0	0	Yes
Kozi	F	≥15y	Yes	Yes	Yes	1	Yes	Yes	Yes	No	No	1	0	1	0	0	0	0	0	0	0	Yes
Kozi	F	5-14y	NA	Yes	Yes	1	Yes	Yes	Yes	No	No	0	0	1	0	0	0	0	0	0	0	Yes
Kozi	M	5-14y	NA	Yes	Yes	1	Yes	Yes	Yes	No	No	0	0	1	0	0	1	0	0	0	0	Yes
Kozi	M	5-14y	NA	Yes	Yes	1	Yes	Yes	Yes	No	No	1	0	1	0	0	0	0	0	0	0	NA
Kozi	F	≥15y	No	Yes	Yes	1	Yes	Yes	Yes	No	No	0	1	1	0	0	0	0	0	0	0	Yes
Kozi	F	5-14y	NA	Yes	Yes	1	Yes	Yes	No	No	No	0	0	1	0	0	0	0	0	0	0	Yes
Kozi	F	5-14y	NA	Yes	Yes	1	Yes	Yes	Yes	No	No	0	0	1	0	0	0	0	0	0	0	Yes
Kozi	M	5-14y	NA	Yes	Yes	1	Yes	NA	NA	No	No	1	0	1	0	0	0	0	0	0	0	NA
Kozi	F	5-14y	NA	Yes	Yes	1	Yes	Yes	Yes	No	No	1	0	1	0	0	0	0	0	0	0	NA
Kozi	M	5-14y	NA	Yes	Yes	1	Yes	No	No	No	No	1	0	1	0	0	1	0	0	0	0	NA
Kozi	F	5-14y	NA	Yes	Yes	1	Yes	Yes	Yes	No	No	1	0	1	0	0	0	0	0	0	0	NA
Kozi	M	≥15y	NA	Yes	Yes	1	Yes	Yes	Yes	No	No	0	0	1	0	0	0	0	0	0	0	Yes
Kozi	F	≥15y	No	Yes	Yes	1	Yes	Yes	Yes	No	No	0	1	0	0	0	0	0	0	0	0	Yes
Kozi	F	≥15y	No	Yes	Yes	1	Yes	Yes	Yes	No	No	1	0	1	1	0	0	0	0	0	0	Yes
Kozi	M	≥15y	NA	Yes	Yes	1	Yes	Yes	Yes	No	No	1	0	1	0	0	0	0	0	0	0	NA
Kozi	F	≥15y	No	Yes	Yes	1	No	Yes	Yes	No	No	1	0	1	1	0	0	0	0	0	0	Yes
Kozi	M	≥15y	NA	Yes	Yes	1	Yes	Yes	Yes	No	No	1	0	1	0	0	0	0	0	0	0	Yes
Kozi	F	≥15y	No	Yes	Yes	0	NA	Yes	Yes	No	No	0	0	1	0	0	0	0	0	0	0	Yes
Kozi	M	≥15y	NA	Yes	No	NA	NA	Yes	Yes	No	No	0	1	1	0	0	0	0	0	0	0	Yes
Kozi	F	≥15y	No	Yes	No	NA	NA	Yes	Yes	No	No	0	1	0	0	0	0	0	0	0	0	Yes
Kozi	F	≥15y	Yes	Yes	No	NA	NA	Yes	Yes	No	No	0	0	1	0	0	0	0	0	0	0	Yes
Kozi	M	≥15y	NA	Yes	No	NA	NA	Yes	Yes	No	No	0	0	1	0	0	0	0	0	0	0	NA
Kozi	M	≥15y	NA	Yes	No	NA	NA	No	Yes	No	No	NA	NA	NA	NA	NA	NA	NA	NA	NA	NA	NA
Kozi	F	5-14y	NA	Yes	No	NA	NA	Yes	No	No	No	0	0	1	0	0	0	0	0	0	0	Yes
Kozi	F	≥15y	No	Yes	No	NA	NA	Yes	Yes	No	No	1	0	1	0	0	0	0	0	0	0	Yes
Kozi	M	≥15y	NA	Yes	No	NA	NA	Yes	Yes	No	No	0	0	0	0	0	1	0	0	0	0	No
Kozi	M	≥15y	NA	Yes	No	NA	NA	Yes	Yes	No	No	0	0	0	0	0	1	0	0	0	0	Yes
Kozi	M	5-14y	NA	Yes	No	NA	NA	No	No	No	No	1	1	1	1	0	0	0	1	0	0	NA
Kozi	F	<5y	NA	Yes	NA	NA	NA	NA	NA	NA		NA	NA	NA	NA	NA	NA	NA	NA	NA	NA	NA
Kozi	M	<5y	NA	Yes	No	NA	NA	No	No	No	No	NA	NA	NA	NA	NA	NA	NA	NA	NA	NA	NA
Kozi	M	<5y	NA	Yes	No	NA	NA	No	No	No	No	NA	NA	NA	NA	NA	NA	NA	NA	NA	NA	NA
Kozi	M	5-14y	NA	Yes	No	NA	NA	Yes	No	No	No	NA	NA	NA	NA	NA	NA	NA	NA	NA	NA	NA
Kozi	M	<5y	NA	Yes	No	NA	NA	No	No	Yes	No	1	1	1	1	0	0	0	0	0	0	NA
Kozi	M	<5y	NA	Yes	NA	NA	NA	NA	NA	NA		NA	NA	NA	NA	NA	NA	NA	NA	NA	NA	NA
Kozi	M	≥15y	NA	Yes	No	NA	NA	Yes	Yes	No	No	1	0	1	0	0	0	0	0	0	0	NA
Kozi	F	5-14y	NA	Yes	No	NA	NA	Yes	Yes	No	No	1	0	1	0	0	0	0	0	0	0	NA
Kozi	F	5-14y	NA	Yes	No	NA	NA	Yes	Yes	No	No	1	0	1	0	0	0	0	0	0	0	NA
Kozi	M	<5y	NA	Yes	NA	NA	NA	NA	NA	NA		NA	NA	NA	NA	NA	NA	NA	NA	NA	NA	NA
Kozi	M	<5y	NA	Yes	NA	NA	NA	NA	NA	NA		NA	NA	NA	NA	NA	NA	NA	NA	NA	NA	NA
Kozi	M	<5y	NA	Yes	NA	NA	NA	NA	NA	NA		NA	NA	NA	NA	NA	NA	NA	NA	NA	NA	NA
Kozi	F	5-14y	NA	Yes	Yes	1	Yes	No	No	No	No	NA	NA	NA	NA	NA	NA	NA	NA	NA	NA	NA
Kozi	F	≥15y	No	Yes	Yes	1	Yes	Yes	Yes	No	No	1	0	1	0	0	0	0	0	0	0	NA
Kozi	F	≥15y	No	Yes	Yes	1	Yes	Yes	Yes	No	No	1	0	1	1	0	0	0	0	0	0	NA
Kozi	M	5-14y	NA	Yes	Yes	1	Yes	Yes	Yes	No	No	1	0	1	0	0	0	0	0	0	0	NA
Kozi	F	5-14y	NA	Yes	Yes	1	Yes	Yes	Yes	No	No	1	0	1	0	0	0	0	0	0	0	NA
Kozi	F	5-14y	NA	Yes	Yes	1	Yes	Yes	Yes	No	No	1	0	1	0	0	0	0	0	0	0	NA
Kozi	F	5-14y	NA	Yes	Yes	1	Yes	Yes	Yes	No	No	1	0	1	0	0	0	0	0	0	0	NA
Kozi	M	≥15y	NA	Yes	Yes	1	Yes	Yes	No	No	No	0	0	1	0	0	0	0	0	0	0	Yes
Kozi	F	≥15y	No	Yes	Yes	1	Yes	Yes	No	Yes	No	0	0	1	0	0	0	0	0	0	0	Yes
Kozi	F	≥15y	No	No	Yes	1	Yes	Yes	Yes	No	No	0	0	1	1	0	0	0	0	0	0	Yes
Kozi	M	≥15y	NA	Yes	Yes	1	Yes	Yes	Yes	No	No	0	0	1	0	0	0	0	0	0	0	NA
Kozi	F	≥15y	No	Yes	Yes	1	Yes	Yes	Yes	No	No	0	0	1	0	0	0	0	0	0	0	NA
Kozi	F	≥15y	No	Yes	Yes	1	Yes	Yes	Yes	No	No	1	1	0	0	0	0	0	0	0	0	Yes
Kozi	M	≥15y	NA	Yes	Yes	1	Yes	Yes	Yes	No	No	0	0	1	0	0	0	0	0	0	0	NA
Kozi	M	≥15y	NA	Yes	Yes	1	Yes	Yes	No	No	No	0	0	0	1	0	0	1	0	0	0	Yes
Kozi	M	≥15y	NA	Yes	Yes	1	Yes	Yes	Yes	Yes	Yes	0	0	0	0	0	1	0	0	0	0	Yes
Kozi	F	≥15y	No	Yes	Yes	1	Yes	Yes	No	No	No	0	0	1	0	0	0	0	0	0	0	Yes
Kozi	M	5-14y	NA	Yes	Yes	1	Yes	Yes	No	No	No	0	0	1	0	0	0	0	0	0	0	Yes
Kozi	M	5-14y	NA	Yes	Yes	1	Yes	Yes	No	No	No	0	0	0	0	0	1	0	0	0	0	Yes
Kozi	F	5-14y	NA	Yes	Yes	1	Yes	Yes	Yes	No	No	1	0	0	0	0	0	0	0	0	0	Yes
Kozi	M	5-14y	NA	Yes	Yes	1	Yes	Yes	No	No	No	NA	NA	NA	NA	NA	NA	NA	NA	NA	NA	Yes
Kozi	M	5-14y	NA	Yes	Yes	1	Yes	No	No	No	No	NA	NA	NA	NA	NA	NA	NA	NA	NA	NA	NA
Kozi	M	≥15y	NA	Yes	Yes	0	NA	Yes	No	No	No	0	0	1	0	0	0	0	0	0	0	Yes
Kozi	M	≥15y	NA	Yes	Yes	0	NA	Yes	Yes	No	No	NA	NA	NA	NA	NA	NA	NA	NA	NA	NA	Yes
Kozi	F	≥15y	Yes	Yes	No	NA	NA	Yes	Yes	No	No	1	0	1	0	0	0	0	0	0	0	NA
Kozi	M	≥15y	NA	Yes	No	NA	NA	Yes	Yes	No	No	0	0	1	0	0	0	0	0	0	0	NA
Kozi	F	≥15y	No	Yes	No	NA	NA	Yes	Yes	No	No	1	0	1	1	0	0	0	0	0	0	NA
Kozi	M	≥15y	NA	Yes	No	NA	NA	Yes	No	No	No	1	0	1	1	0	0	0	0	0	0	Yes
Kozi	F	≥15y	No	Yes	No	NA	NA	Yes	No	No	No	0	0	0	0	0	0	0	0	0	0	Yes
Kozi	M	≥15y	NA	Yes	No	NA	NA	Yes	Yes	No	No	0	0	1	0	0	0	0	0	0	0	Yes
Kozi	F	≥15y	No	Yes	No	NA	NA	Yes	Yes	No	No	1	0	1	1	0	0	0	0	0	0	Yes
Kozi	F	≥15y	No	Yes	No	NA	NA	Yes	Yes	No	No	NA	NA	NA	NA	NA	NA	NA	NA	NA	NA	Yes
Kozi	F	≥15y	No	Yes	No	NA	NA	Yes	Yes	Yes	No	NA	NA	NA	NA	NA	NA	NA	NA	NA	NA	NA
Kozi	F	5-14y	NA	Yes	No	NA	NA	Yes	Yes	No	No	1	0	1	1	0	0	0	0	0	0	Yes
Kozi	F	≥15y	No	Yes	No	NA	NA	Yes	Yes	No	No	1	0	1	1	0	0	0	0	0	0	Yes
Kozi	M	5-14y	NA	Yes	No	NA	NA	Yes	Yes	No	No	0	0	1	0	0	1	0	0	0	0	NA
Kozi	F	<5y	NA	Yes	NA	NA	NA	NA	NA	NA		NA	NA	NA	NA	NA	NA	NA	NA	NA	NA	NA
Kozi	F	<5y	NA	Yes	NA	NA	NA	NA	NA	NA		NA	NA	NA	NA	NA	NA	NA	NA	NA	NA	NA
Kozi	F	<5y	NA	Yes	NA	NA	NA	NA	NA	NA		NA	NA	NA	NA	NA	NA	NA	NA	NA	NA	NA
Kozi	M	<5y	NA	Yes	NA	NA	NA	NA	NA	NA		NA	NA	NA	NA	NA	NA	NA	NA	NA	NA	NA
Kozi	F	<5y	NA	Yes	NA	NA	NA	NA	NA	NA		NA	NA	NA	NA	NA	NA	NA	NA	NA	NA	NA
Kozi	M	<5y	NA	Yes	NA	NA	NA	NA	NA	NA		NA	NA	NA	NA	NA	NA	NA	NA	NA	NA	NA
Kozi	M	<5y	NA	Yes	NA	NA	NA	NA	NA	NA		NA	NA	NA	NA	NA	NA	NA	NA	NA	NA	NA
Kozi	F	≥15y	No	Yes	No	NA	NA	Yes	Yes	No	No	NA	NA	NA	NA	NA	NA	NA	NA	NA	NA	NA
Kozi	F	≥15y	No	Yes	No	NA	NA	Yes	Yes	No	No	NA	NA	NA	NA	NA	NA	NA	NA	NA	NA	NA
Kozi	M	≥15y	NA	Yes	No	NA	NA	Yes	Yes	No	No	NA	NA	NA	NA	NA	NA	NA	NA	NA	NA	NA
Kozi	F	<5y	NA	No	No	NA	NA	NA	NA	NA		NA	NA	NA	NA	NA	NA	NA	NA	NA	NA	NA
Kozi	F	<5y	NA	Yes	NA	NA	NA	NA	NA	NA		NA	NA	NA	NA	NA	NA	NA	NA	NA	NA	NA
Kozi	F	≥15y	No	Yes	No	NA	NA	Yes	Yes	No	No	1	1	1	0	0	0	0	0	0	0	Yes
Kozi	F	5-14y	NA	Yes	No	NA	NA	Yes	Yes	No	No	0	0	1	0	0	1	0	0	0	0	NA
Mambe	M	≥15y	NA	Yes	Yes	1	Yes	Yes	Yes	No	No	1	0	1	1	0	0	0	0	0	0	NA
Mambe	M	5-14y	NA	Yes	Yes	1	Yes	Yes	No	No	No	1	0	1	0	0	0	0	0	0	0	NA
Mambe	F	≥15y	No	Yes	Yes	1	Yes	Yes	Yes	No	No	0	1	1	0	0	0	0	0	0	NA	Yes
Mambe	M	≥15y	NA	Yes	Yes	1	Yes	Yes	Yes	No	No	0	1	1	0	0	0	0	0	0	NA	Yes
Mambe	M	≥15y	NA	Yes	Yes	1	Yes	Yes	Yes	Yes	No	NA	NA	NA	NA	NA	NA	NA	NA	NA	NA	Yes
Mambe	F	5-14y	NA	Yes	Yes	1	Yes	Yes	Yes	No	No	0	0	1	0	0	0	0	0	0	0	Yes
Mambe	F	≥15y	No	Yes	Yes	1	Yes	Yes	Yes	No	No	1	0	0	1	0	0	0	0	0	0	Yes
Mambe	F	≥15y	Yes	Yes	Yes	1	Yes	Yes	Yes	No	No	0	1	1	0	0	0	0	0	0	0	Yes
Mambe	M	≥15y	NA	Yes	Yes	1	Yes	Yes	Yes	No	No	1	0	0	1	0	0	0	0	0	0	Yes
Mambe	F	≥15y	No	Yes	Yes	1	Yes	Yes	Yes	No	No	0	0	1	0	0	0	0	0	0	0	Yes
Mambe	F	≥15y	No	Yes	Yes	1	Yes	Yes	Yes	No	No	1	0	1	1	0	0	0	0	0	0	Yes
Mambe	M	≥15y	NA	Yes	Yes	1	Yes	Yes	Yes	No	No	0	0	1	0	0	0	0	0	0	0	Yes
Mambe	F	5-14y	NA	Yes	Yes	1	Yes	Yes	Yes	No	No	1	0	1	0	0	0	0	0	0	0	Yes
Mambe	M	≥15y	NA	Yes	Yes	1	Yes	Yes	No	No	No	1	0	1	0	0	0	0	0	0	0	Yes
Mambe	M	≥15y	NA	Yes	Yes	1	Yes	Yes	Yes	Yes	No	1	0	1	1	0	0	0	0	0	0	NA
Mambe	F	≥15y	Yes	Yes	No	NA	NA	Yes	Yes	No	No	0	1	0	0	0	0	0	0	0	NA	Yes
Mambe	F	≥15y	Yes	Yes	No	NA	NA	Yes	Yes	No	No	0	1	0	0	0	0	0	0	0	NA	Yes
Mambe	F	≥15y	No	Yes	No	NA	NA	Yes	Yes	No	No	1	0	1	0	0	0	0	0	0	0	NA
Mambe	F	5-14y	NA	Yes	No	NA	NA	No	No	No	No	NA	NA	NA	NA	NA	NA	NA	NA	NA	NA	NA
Mambe	M	≥15y	NA	No	NA	NA	NA	Yes	Yes	No	No	0	0	1	1	0	0	0	0	0	0	Yes
Mambe	F	5-14y	NA	Yes	Yes	1	Yes	NA	NA	Yes	Yes	NA	NA	NA	NA	NA	NA	NA	NA	NA	NA	NA
Mambe	F	<5y	NA	Yes	NA	NA	NA	NA	NA	No	No	NA	NA	NA	NA	NA	NA	NA	NA	NA	NA	NA
Mambe	M	<5y	NA	Yes	NA	NA	NA	NA	NA	Yes	Yes	NA	NA	NA	NA	NA	NA	NA	NA	NA	NA	NA
Mambe	F	<5y	NA	Yes	NA	NA	NA	No	NA	No	No	NA	NA	NA	NA	NA	NA	NA	NA	NA	NA	NA
Mambe	M	<5y	NA	Yes	NA	NA	NA	No	No	No	No	NA	NA	NA	NA	NA	NA	NA	NA	NA	NA	NA
Mambe	M	<5y	NA	Yes	NA	NA	NA	NA	NA	No	No	NA	NA	NA	NA	NA	NA	NA	NA	NA	NA	NA
Mambe	M	<5y	NA	Yes	NA	NA	NA	NA	NA	NA		NA	NA	NA	NA	NA	NA	NA	NA	NA	NA	NA
Mambe	M	<5y	NA	Yes	NA	NA	NA	NA	NA	NA		NA	NA	NA	NA	NA	NA	NA	NA	NA	NA	NA
Mambe	M	<5y	NA	Yes	NA	NA	NA	NA	NA	NA		NA	NA	NA	NA	NA	NA	NA	NA	NA	NA	NA
Mambe	F	≥15y	No	Yes	No	NA	NA	Yes	Yes	No	No	0	1	1	1	0	0	0	0	0	0	Yes
Mambe	F	≥15y	Yes	Yes	No	NA	NA	Yes	Yes	No	No	1	1	1	1	0	0	0	0	0	0	NA
Mambe	F	5-14y	NA	Yes	No	NA	NA	Yes	No	No	No	1	1	1	1	0	0	0	0	0	0	NA
Mambe	M	<5y	NA	No	NA	NA	NA	NA	NA	NA		NA	NA	NA	NA	NA	NA	NA	NA	NA	NA	NA
Mambe	F	≥15y	No	Yes	Yes	1	Yes	Yes	Yes	No	No	1	0	1	1	0	0	0	0	0	0	NA
Mambe	F	≥15y	No	Yes	Yes	1	Yes	Yes	Yes	No	No	0	1	1	0	0	0	0	0	0	0	Yes
Mambe	F	≥15y	Yes	Yes	Yes	1	Yes	Yes	Yes	No	No	1	1	1	0	0	0	0	0	0	0	NA
Mambe	F	≥15y	No	Yes	Yes	1	Yes	Yes	Yes	No	No	0	0	1	0	0	0	0	0	0	0	NA
Mambe	F	≥15y	NA	Yes	Yes	1	Yes	Yes	Yes	No	No	NA	NA	NA	NA	NA	NA	NA	NA	NA	NA	Yes
Mambe	F	≥15y	No	Yes	Yes	1	Yes	Yes	Yes	No	No	0	0	1	0	0	0	0	0	0	0	Yes
Mambe	M	≥15y	NA	Yes	Yes	1	Yes	No	No	No	No	NA	NA	NA	NA	NA	NA	NA	NA	NA	NA	Yes
Mambe	F	5-14y	NA	Yes	Yes	1	Yes	No	No	No	No	0	0	1	0	0	0	0	0	0	0	Yes
Mambe	F	≥15y	No	Yes	Yes	1	Yes	Yes	Yes	No	No	0	0	1	0	0	1	0	0	0	0	NA
Mambe	F	≥15y	No	Yes	Yes	1	Yes	Yes	Yes	No	No	0	0	1	0	0	1	0	0	0	0	Yes
Mambe	M	≥15y	NA	Yes	Yes	1	Yes	Yes	Yes	No	No	1	0	1	0	0	1	0	0	0	0	NA
Mambe	F	≥15y	No	Yes	Yes	1	Yes	Yes	Yes	No	No	0	0	1	0	0	1	0	0	0	0	Yes
Mambe	F	≥15y	No	Yes	No	NA	NA	Yes	No	No	No	1	0	1	0	0	0	0	0	0	0	NA
Mambe	F	≥15y	Yes	Yes	No	NA	NA	Yes	No	No	No	NA	NA	NA	NA	NA	NA	NA	NA	NA	NA	NA
Mambe	M	≥15y	NA	No	No	NA	NA	Yes	No	No	No	NA	NA	NA	NA	NA	NA	NA	NA	NA	NA	Yes
Mambe	F	≥15y	No	Yes	No	NA	NA	Yes	Yes	No	No	0	0	1	0	0	0	0	0	0	0	NA
Mambe	F	≥15y	Yes	Yes	No	NA	NA	Yes	Yes	No	No	0	0	1	1	0	0	0	0	0	0	NA
Mambe	M	≥15y	NA	Yes	No	NA	NA	Yes	Yes	No	No	NA	NA	NA	NA	NA	NA	NA	NA	NA	NA	NA
Mambe	M	≥15y	NA	No	NA	NA	NA	Yes	Yes	No	No	NA	NA	NA	NA	NA	NA	NA	NA	NA	NA	NA
Mambe	F	5-14y	NA	Yes	NA	NA	NA	NA	NA	NA		NA	NA	NA	NA	NA	NA	NA	NA	NA	NA	NA
Mambe	F	5-14y	NA	Yes	No	NA	NA	No	No	No	No	1	1	1	0	0	0	0	0	0	0	NA
Mambe	F	5-14y	NA	Yes	NA	NA	NA	NA	NA	NA		NA	NA	NA	NA	NA	NA	NA	NA	NA	NA	NA
Mambe	F	<5y	NA	Yes	NA	NA	NA	NA	NA	NA		NA	NA	NA	NA	NA	NA	NA	NA	NA	NA	NA
Mambe	F	<5y	NA	Yes	NA	NA	NA	NA	NA	NA		NA	NA	NA	NA	NA	NA	NA	NA	NA	NA	NA
Mambe	F	<5y	NA	Yes	NA	NA	NA	NA	NA	NA		NA	NA	NA	NA	NA	NA	NA	NA	NA	NA	NA
Mambe	F	<5y	NA	Yes	NA	NA	NA	NA	NA	NA		NA	NA	NA	NA	NA	NA	NA	NA	NA	NA	NA
Mambe	M	<5y	NA	Yes	NA	NA	NA	NA	NA	NA		NA	NA	NA	NA	NA	NA	NA	NA	NA	NA	NA
Mambe	M	<5y	NA	Yes	NA	NA	NA	NA	NA	NA		NA	NA	NA	NA	NA	NA	NA	NA	NA	NA	NA
Mambe	F	<5y	NA	Yes	NA	NA	NA	NA	NA	NA		NA	NA	NA	NA	NA	NA	NA	NA	NA	NA	NA
Mambe	F	<5y	NA	Yes	NA	NA	NA	NA	NA	NA		NA	NA	NA	NA	NA	NA	NA	NA	NA	NA	NA
Mambe	F	<5y	NA	Yes	NA	NA	NA	NA	NA	NA		NA	NA	NA	NA	NA	NA	NA	NA	NA	NA	NA
Mambe	M	<5y	NA	Yes	NA	NA	NA	NA	NA	NA		NA	NA	NA	NA	NA	NA	NA	NA	NA	NA	NA
Mambe	M	<5y	NA	Yes	NA	NA	NA	NA	NA	NA		NA	NA	NA	NA	NA	NA	NA	NA	NA	NA	NA
Mambe	M	≥15y	NA	Yes	Yes	1	Yes	Yes	Yes	No	No	1	0	1	1	0	0	0	0	0	0	Yes
Mambe	M	≥15y	NA	Yes	Yes	1	Yes	Yes	Yes	No	No	1	0	1	0	0	0	0	0	0	0	Yes
Mambe	F	≥15y	Yes	Yes	Yes	1	Yes	Yes	Yes	No	No	1	0	1	1	0	0	0	0	0	0	Yes
Mambe	M	5-14y	NA	Yes	Yes	1	Yes	Yes	Yes	No	No	0	0	1	1	0	0	0	0	0	0	Yes
Mambe	F	≥15y	No	Yes	Yes	1	Yes	No	No	No	No	0	1	0	0	0	0	0	0	0	0	Yes
Mambe	M	≥15y	NA	Yes	Yes	1	Yes	Yes	Yes	No	No	0	1	1	0	0	0	0	0	0	0	Yes
Mambe	M	≥15y	NA	Yes	Yes	1	Yes	Yes	Yes	No	No	0	0	1	0	0	1	0	0	0	0	NA
Mambe	M	≥15y	NA	Yes	Yes	1	Yes	Yes	Yes	No	No	0	0	1	0	0	0	0	0	0	0	Yes
Mambe	M	5-14y	NA	Yes	Yes	1	Yes	Yes	Yes	Yes	No	0	1	1	0	0	0	0	0	0	0	Yes
Mambe	F	≥15y	No	Yes	Yes	1	Yes	Yes	Yes	No	No	NA	NA	NA	NA	NA	NA	NA	NA	NA	NA	Yes
Mambe	M	5-14y	NA	Yes	Yes	1	Yes	Yes	Yes	No	No	0	0	1	0	0	0	0	0	0	0	Yes
Mambe	F	≥15y	Yes	Yes	Yes	1	Yes	Yes	Yes	No	No	0	1	0	0	0	1	0	0	0	0	Yes
Mambe	F	≥15y	No	Yes	Yes	1	Yes	Yes	Yes	No	No	0	0	1	0	0	0	0	0	0	0	Yes
Mambe	M	≥15y	NA	Yes	Yes	1	Yes	Yes	Yes	No	No	1	1	1	0	0	0	0	0	0	0	NA
Mambe	F	≥15y	No	Yes	Yes	1	Yes	Yes	Yes	No	No	1	0	1	0	0	0	0	0	0	0	NA
Mambe	M	≥15y	NA	Yes	Yes	1	Yes	NA	NA	No	No	1	0	1	0	0	0	0	0	0	0	Yes
Mambe	M	5-14y	NA	Yes	Yes	1	Yes	Yes	Yes	No	No	1	1	1	1	0	0	0	0	0	0	NA
Mambe	M	<5y	NA	Yes	Yes	1	Yes	Yes	Yes	No	No	NA	NA	NA	NA	NA	NA	NA	NA	NA	NA	NA
Mambe	F	≥15y	No	Yes	No	NA	NA	Yes	Yes	No	No	0	0	1	0	0	0	0	0	0	0	NA
Mambe	M	≥15y	NA	Yes	No	NA	NA	Yes	Yes	No	No	0	0	1	0	0	0	0	0	0	0	Yes
Mambe	M	≥15y	NA	Yes	No	NA	NA	Yes	Yes	No	No	0	1	1	0	0	0	0	0	0	0	NA
Mambe	F	≥15y	No	Yes	No	NA	NA	Yes	Yes	No	No	NA	NA	NA	NA	NA	NA	NA	NA	NA	NA	NA
Mambe	F	≥15y	Yes	Yes	No	NA	NA	Yes	Yes	No	No	0	0	1	0	0	1	0	0	0	0	NA
Mambe	F	≥15y	No	No	No	NA	NA	Yes	Yes	No	No	1	1	1	0	0	0	0	0	0	0	Yes
Mambe	F	≥15y	Yes	Yes	No	NA	NA	Yes	Yes	No	No	NA	NA	NA	NA	NA	NA	NA	NA	NA	NA	NA
Mambe	F	5-14y	NA	Yes	No	NA	NA	Yes	Yes	No	No	0	1	1	1	0	0	0	0	0	0	NA
Mambe	F	5-14y	NA	Yes	No	NA	NA	NA	NA	NA		NA	NA	NA	NA	NA	NA	NA	NA	NA	NA	NA
Mambe	F	<5y	NA	Yes	NA	NA	NA	NA	NA	NA		NA	NA	NA	NA	NA	NA	NA	NA	NA	NA	NA
Mambe	F	<5y	NA	Yes	NA	NA	NA	NA	NA	NA		NA	NA	NA	NA	NA	NA	NA	NA	NA	NA	NA
Mambe	F	<5y	NA	Yes	No	NA	NA	Yes	Yes	No	No	0	1	1	1	0	0	0	0	0	0	NA
Mambe	M	<5y	NA	Yes	NA	NA	NA	NA	NA	NA		NA	NA	NA	NA	NA	NA	NA	NA	NA	NA	NA
Mambe	F	<5y	NA	Yes	NA	NA	NA	NA	NA	NA		NA	NA	NA	NA	NA	NA	NA	NA	NA	NA	NA
Mambe	M	<5y	NA	Yes	NA	NA	NA	NA	NA	NA		NA	NA	NA	NA	NA	NA	NA	NA	NA	NA	NA
Mambe	M	<5y	NA	Yes	NA	NA	NA	NA	NA	NA		NA	NA	NA	NA	NA	NA	NA	NA	NA	NA	NA
Mambe	F	<5y	NA	Yes	NA	NA	NA	NA	NA	NA		NA	NA	NA	NA	NA	NA	NA	NA	NA	NA	NA
Mambe	F	<5y	NA	No	NA	NA	NA	NA	NA	NA		NA	NA	NA	NA	NA	NA	NA	NA	NA	NA	NA
Mambe	F	≥15y	No	Yes	Yes	1	Yes	Yes	Yes	No	No	0	0	1	0	0	1	0	0	0	0	Yes
Mambe	F	5-14y	NA	Yes	Yes	1	Yes	Yes	No	No	No	0	0	1	0	0	0	0	0	0	0	Yes
Mambe	M	≥15y	NA	Yes	Yes	1	Yes	Yes	Yes	No	No	0	0	1	0	0	0	0	0	0	0	NA
Mambe	F	≥15y	Yes	Yes	No	NA	NA	Yes	Yes	No	No	0	0	1	0	0	1	0	1	0	0	Yes
Mambe	M	≥15y	NA	Yes	No	NA	NA	Yes	Yes	No	No	0	0	1	0	0	1	0	1	0	0	Yes
Mambe	M	<5y	NA	Yes	NA	NA	NA	NA	NA	NA		NA	NA	NA	NA	NA	NA	NA	NA	NA	NA	NA
Mambe	F	<5y	NA	Yes	NA	NA	NA	NA	NA	NA		NA	NA	NA	NA	NA	NA	NA	NA	NA	NA	NA
Mambe	M	<5y	NA	Yes	No	NA	NA	Yes	Yes	No	No	NA	NA	NA	NA	NA	NA	NA	NA	NA	NA	NA
Mambe	F	<5y	NA	Yes	NA	NA	NA	NA	NA	NA		NA	NA	NA	NA	NA	NA	NA	NA	NA	NA	NA
Mambe	M	<5y	NA	Yes	NA	NA	NA	NA	NA	NA		NA	NA	NA	NA	NA	NA	NA	NA	NA	NA	NA
Maridi	F	≥15y	No	Yes	Yes	1	Yes	Yes	Yes	No	No	1	1	1	1	0	0	1	1	0	0	Yes
Maridi	M	≥15y	NA	Yes	Yes	1	Yes	Yes	Yes	No	No	1	1	1	0	0	0	0	0	0	0	Yes
Maridi	M	5-14y	NA	Yes	Yes	1	Yes	Yes	Yes	No	No	1	0	0	0	0	0	0	0	0	0	Yes
Maridi	F	≥15y	No	Yes	Yes	1	Yes	Yes	Yes	No	No	NA	NA	NA	NA	NA	NA	NA	NA	NA	NA	Yes
Maridi	F	≥15y	No	Yes	Yes	1	Yes	Yes	Yes	No	No	0	0	1	0	0	1	0	0	0	0	Yes
Maridi	M	5-14y	NA	Yes	Yes	1	Yes	Yes	Yes	No	Yes	NA	NA	NA	NA	NA	NA	NA	NA	NA	NA	NA
Maridi	F	≥15y	Yes	Yes	Yes	1	Yes	Yes	Yes	No	No	0	0	1	0	0	0	0	0	0	0	Yes
Maridi	F	≥15y	No	Yes	Yes	1	Yes	Yes	Yes	No	No	1	1	1	0	0	1	0	0	0	0	NA
Maridi	M	≥15y	NA	Yes	Yes	1	Yes	Yes	Yes	No	No	1	0	1	0	0	0	0	0	0	0	Yes
Maridi	F	≥15y	No	Yes	Yes	1	Yes	Yes	Yes	No	No	1	0	1	0	0	0	0	1	0	0	Yes
Maridi	F	5-14y	NA	Yes	Yes	0	NA	Yes	Yes	No	No	1	0	0	0	0	0	0	1	0	0	NA
Maridi	F	≥15y	Yes	Yes	Yes	0	NA	Yes	Yes	No	No	0	0	1	0	0	0	0	1	0	0	NA
Maridi	F	≥15y	Yes	Yes	No	NA	NA	Yes	Yes	No	No	1	0	1	0	0	0	0	0	0	0	Yes
Maridi	M	≥15y	NA	Yes	No	NA	NA	Yes	No	No	No	NA	NA	NA	NA	NA	NA	NA	NA	NA	NA	Yes
Maridi	F	≥15y	No	Yes	No	NA	NA	Yes	Yes	No	No	0	0	1	0	0	0	0	0	0	0	NA
Maridi	F	5-14y	NA	Yes	No	NA	NA	Yes	Yes	No	No	1	0	1	0	0	0	0	0	0	0	Yes
Maridi	F	<5y	NA	Yes	No	NA	NA	Yes	Yes	No	No	NA	NA	NA	NA	NA	NA	NA	NA	NA	NA	NA
Maridi	F	≥15y	Yes	Yes	No	NA	NA	Yes	Yes	No	No	0	0	1	0	0	0	0	0	0	0	NA
Maridi	F	<5y	NA	Yes	No	NA	NA	Yes	Yes	No	No	NA	NA	NA	NA	NA	NA	NA	NA	NA	NA	NA
Maridi	F	≥15y	Yes	Yes	No	NA	NA	Yes	Yes	No	No	0	0	1	0	0	0	0	0	0	0	NA
Maridi	F	<5y	NA	Yes	NA	NA	NA	NA	NA	NA		NA	NA	NA	NA	NA	NA	NA	NA	NA	NA	NA
Maridi	F	<5y	NA	Yes	NA	NA	NA	NA	NA	NA		NA	NA	NA	NA	NA	NA	NA	NA	NA	NA	NA
Maridi	F	<5y	NA	Yes	NA	NA	NA	NA	NA	NA		NA	NA	NA	NA	NA	NA	NA	NA	NA	NA	NA
Maridi	F	<5y	NA	Yes	NA	NA	NA	NA	NA	NA		NA	NA	NA	NA	NA	NA	NA	NA	NA	NA	NA
Maridi	F	<5y	NA	Yes	NA	NA	NA	NA	NA	NA		NA	NA	NA	NA	NA	NA	NA	NA	NA	NA	NA
Maridi	M	<5y	NA	Yes	NA	NA	NA	NA	NA	NA		NA	NA	NA	NA	NA	NA	NA	NA	NA	NA	NA
Maridi	M	<5y	NA	No	NA	NA	NA	NA	NA	NA		NA	NA	NA	NA	NA	NA	NA	NA	NA	NA	NA
Maridi	M	≥15y	NA	Yes	Yes	1	Yes	Yes	Yes	No	No	0	1	1	0	0	0	0	0	0	0	No
Maridi	F	≥15y	No	Yes	Yes	1	Yes	Yes	Yes	No	No	0	0	1	0	0	0	0	0	0	0	Yes
Maridi	M	5-14y	NA	Yes	Yes	1	Yes	No	No	No	No	NA	NA	NA	NA	NA	NA	NA	NA	NA	NA	NA
Maridi	M	≥15y	NA	Yes	Yes	1	No	Yes	No	No	No	1	1	1	1	0	0	0	0	0	0	Yes
Maridi	F	≥15y	No	Yes	Yes	1	Yes	No	No	No	No	1	0	1	0	0	0	0	0	0	0	Yes
Maridi	M	≥15y	NA	Yes	Yes	1	Yes	Yes	Yes	No	No	1	0	1	0	0	0	0	0	0	0	Yes
Maridi	M	≥15y	NA	Yes	Yes	1	Yes	No	No	No	No	0	1	1	0	0	0	0	0	0	NA	Yes
Maridi	M	≥15y	NA	Yes	Yes	1	Yes	Yes	Yes	No	No	0	0	1	0	0	1	0	1	0	0	Yes
Maridi	M	5-14y	NA	Yes	Yes	1	Yes	Yes	Yes	No	No	0	0	1	0	0	0	0	1	0	0	Yes
Maridi	M	≥15y	NA	Yes	Yes	1	Yes	Yes	No	No	No	0	0	1	0	0	0	0	0	0	0	Yes
Maridi	M	≥15y	NA	Yes	Yes	1	Yes	Yes	Yes	Yes	No	0	1	1	0	0	0	0	0	0	NA	Yes
Maridi	F	5-14y	NA	Yes	Yes	1	Yes	No	No	No	No	NA	NA	NA	NA	NA	NA	NA	NA	NA	NA	Yes
Maridi	F	5-14y	NA	Yes	Yes	1	Yes	Yes	Yes	No	No	1	0	1	0	0	0	0	0	0	0	Yes
Maridi	F	5-14y	NA	Yes	Yes	1	Yes	Yes	Yes	No	No	NA	NA	NA	NA	NA	NA	NA	NA	NA	NA	Yes
Maridi	F	≥15y	No	Yes	Yes	1	Yes	Yes	Yes	No	No	1	0	1	0	0	0	0	0	0	0	Yes
Maridi	F	5-14y	NA	Yes	No	NA	NA	Yes	Yes	No	No	1	0	0	0	0	0	0	0	0	0	NA
Maridi	M	≥15y	NA	Yes	No	NA	NA	Yes	Yes	No	No	0	1	0	1	0	0	0	0	0	0	Yes
Maridi	F	5-14y	NA	Yes	NA	NA	NA	No	No	No	No	NA	NA	NA	NA	NA	NA	NA	NA	NA	NA	NA
Maridi	F	≥15y	Yes	Yes	No	NA	NA	Yes	Yes	No	No	0	0	1	0	0	0	0	0	0	0	Yes
Maridi	F	5-14y	NA	Yes	NA	NA	NA	NA	NA	NA		NA	NA	NA	NA	NA	NA	NA	NA	NA	NA	NA
Maridi	F	≥15y	No	No	No	NA	NA	Yes	No	No	No	NA	NA	NA	NA	NA	NA	NA	NA	NA	NA	Yes
Maridi	F	≥15y	Yes	Yes	No	NA	NA	Yes	No	Yes	Yes	NA	NA	NA	NA	NA	NA	NA	NA	NA	NA	Yes
Maridi	F	5-14y	NA	Yes	NA	NA	NA	NA	NA	NA		NA	NA	NA	NA	NA	NA	NA	NA	NA	NA	NA
Maridi	F	5-14y	NA	Yes	No	NA	NA	Yes	Yes	Yes	No	0	0	1	0	0	0	0	0	0	0	NA
Maridi	M	<5y	NA	Yes	No	NA	NA	NA	NA	NA		NA	NA	NA	NA	NA	NA	NA	NA	NA	NA	NA
Maridi	F	5-14y	NA	Yes	NA	NA	NA	NA	NA	NA		NA	NA	NA	NA	NA	NA	NA	NA	NA	NA	NA
Maridi	M	5-14y	NA	Yes	No	NA	NA	Yes	Yes	No	No	1	0	0	0	0	0	0	0	0	0	NA
Maridi	M	5-14y	NA	Yes	NA	NA	NA	NA	NA	NA		NA	NA	NA	NA	NA	NA	NA	NA	NA	NA	NA
Maridi	F	<5y	NA	Yes	NA	NA	NA	NA	NA	NA		NA	NA	NA	NA	NA	NA	NA	NA	NA	NA	NA
Maridi	F	<5y	NA	Yes	NA	NA	NA	NA	NA	NA		NA	NA	NA	NA	NA	NA	NA	NA	NA	NA	NA
Maridi	F	<5y	NA	Yes	NA	NA	NA	NA	NA	NA		NA	NA	NA	NA	NA	NA	NA	NA	NA	NA	NA
Maridi	F	<5y	NA	Yes	NA	NA	NA	NA	NA	NA		NA	NA	NA	NA	NA	NA	NA	NA	NA	NA	NA
Maridi	M	≥15y	NA	Yes	Yes	1	Yes	Yes	No	No	No	NA	NA	NA	NA	NA	NA	NA	NA	NA	NA	Yes
Maridi	M	≥15y	NA	Yes	Yes	1	Yes	Yes	No	No	No	1	0	1	0	0	0	0	0	0	0	Yes
Maridi	F	5-14y	NA	Yes	Yes	1	Yes	Yes	No	No	No	1	0	1	0	0	0	0	0	0	0	Yes
Maridi	M	≥15y	NA	Yes	Yes	1	Yes	Yes	Yes	No	No	1	0	1	0	0	0	0	0	0	0	Yes
Maridi	M	≥15y	NA	Yes	Yes	1	Yes	Yes	Yes	No	No	1	0	1	0	0	0	0	1	0	0	Yes
Maridi	M	≥15y	NA	Yes	Yes	1	Yes	Yes	Yes	No	No	0	0	1	0	0	0	0	0	0	0	Yes
Maridi	M	≥15y	NA	Yes	Yes	1	Yes	Yes	Yes	No	No	0	0	1	0	0	1	0	1	0	0	Yes
Maridi	F	≥15y	No	Yes	Yes	1	Yes	Yes	Yes	No	No	1	1	1	1	0	0	0	0	0	0	Yes
Maridi	F	5-14y	NA	Yes	NA	NA	NA	NA	NA	NA		NA	NA	NA	NA	NA	NA	NA	NA	NA	NA	NA
Maridi	F	5-14y	NA	Yes	NA	NA	NA	NA	NA	NA		NA	NA	NA	NA	NA	NA	NA	NA	NA	NA	NA
Maridi	M	≥15y	NA	Yes	No	NA	NA	Yes	Yes	No	No	NA	NA	NA	NA	NA	NA	NA	NA	NA	NA	NA
Maridi	F	<5y	NA	Yes	NA	NA	NA	NA	NA	NA		NA	NA	NA	NA	NA	NA	NA	NA	NA	NA	NA
Maridi	M	<5y	NA	Yes	NA	NA	NA	NA	NA	NA		NA	NA	NA	NA	NA	NA	NA	NA	NA	NA	NA
Maridi	M	≥15y	NA	Yes	Yes	1	Yes	Yes	Yes	No	No	1	0	1	0	0	1	0	0	0	0	NA
Maridi	F	≥15y	Yes	Yes	Yes	1	Yes	Yes	Yes	No	No	NA	NA	NA	NA	NA	NA	NA	NA	NA	NA	Yes
Maridi	F	5-14y	NA	Yes	Yes	1	Yes	Yes	No	No	No	1	0	1	1	0	0	0	0	0	0	NA
Maridi	M	≥15y	NA	No	Yes	1	Yes	Yes	Yes	No	No	1	0	1	1	0	0	0	0	0	0	Yes
Maridi	F	≥15y	Yes	Yes	No	NA	NA	Yes	Yes	No	No	1	0	0	0	0	0	0	0	0	0	NA
Maridi	F	5-14y	NA	Yes	Yes	NA	NA	NA	NA	NA		NA	NA	NA	NA	NA	NA	NA	NA	NA	NA	NA
Maridi	M	≥15y	NA	Yes	No	NA	NA	Yes	Yes	No	No	NA	NA	NA	NA	NA	NA	NA	NA	NA	NA	Yes
Maridi	F	≥15y	No	Yes	No	NA	NA	Yes	No	No	No	1	1	1	1	0	0	0	0	0	0	Yes
Maridi	F	5-14y	NA	Yes	NA	NA	NA	No	No	No	No	1	0	1	0	0	0	0	0	0	0	NA
Maridi	M	5-14y	NA	Yes	NA	NA	NA	NA	NA	NA		NA	NA	NA	NA	NA	NA	NA	NA	NA	NA	NA
Maridi	F	<5y	NA	Yes	NA	NA	NA	NA	NA	NA		NA	NA	NA	NA	NA	NA	NA	NA	NA	NA	NA
Maridi	F	<5y	NA	Yes	NA	NA	NA	NA	NA	NA		NA	NA	NA	NA	NA	NA	NA	NA	NA	NA	NA
Maridi	F	<5y	NA	Yes	NA	NA	NA	No	NA	NA		NA	NA	NA	NA	NA	NA	NA	NA	NA	NA	NA
Maridi	F	<5y	NA	Yes	NA	NA	NA	NA	NA	NA		NA	NA	NA	NA	NA	NA	NA	NA	NA	NA	NA
Maridi	M	<5y	NA	Yes	NA	NA	NA	NA	NA	NA		NA	NA	NA	NA	NA	NA	NA	NA	NA	NA	NA
Maridi	M	<5y	NA	Yes	NA	NA	NA	NA	NA	NA		NA	NA	NA	NA	NA	NA	NA	NA	NA	NA	NA
Maridi	F	≥15y	No	Yes	No	NA	NA	Yes	No	No	No	1	0	1	1	0	0	0	0	0	0	Yes
Maridi	F	<5y	NA	No	NA	NA	NA	NA	NA	NA		NA	NA	NA	NA	NA	NA	NA	NA	NA	NA	NA
Maridi	F	≥15y	Yes	Yes	Yes	1	No	Yes	Yes	No	No	1	0	1	0	0	0	0	0	0	0	NA
Maridi	F	≥15y	No	Yes	Yes	1	Yes	Yes	Yes	No	No	1	0	1	0	0	0	0	0	0	0	NA
Maridi	M	5-14y	NA	Yes	Yes	1	Yes	Yes	Yes	No	No	1	0	1	0	0	0	0	0	0	0	NA
Maridi	F	≥15y	Yes	Yes	No	NA	NA	Yes	Yes	No	No	0	0	1	0	0	0	0	0	0	0	Yes
Maridi	M	<5y	NA	Yes	NA	NA	NA	NA	NA	NA		NA	NA	NA	NA	NA	NA	NA	NA	NA	NA	NA
Maridi	M	<5y	NA	No	NA	NA	NA	NA	NA	NA		NA	NA	NA	NA	NA	NA	NA	NA	NA	NA	NA
Maridi	F	5-14y	NA	Yes	Yes	1	Yes	No	No	No	No	0	0	0	0	0	0	0	1	0	0	NA
Maridi	F	5-14y	NA	Yes	Yes	1	Yes	Yes	Yes	No	No	1	0	1	0	0	0	1	1	0	0	NA
Maridi	M	≥15y	NA	Yes	Yes	1	Yes	Yes	Yes	Yes	Yes	0	0	1	0	0	1	0	0	0	0	Yes
Maridi	F	5-14y	NA	Yes	Yes	1	Yes	Yes	Yes	No	No	1	0	0	0	0	0	0	1	0	0	NA
Maridi	F	5-14y	NA	Yes	Yes	1	Yes	No	No	No	No	0	0	0	0	0	0	0	1	0	0	NA
Maridi	M	≥15y	NA	Yes	Yes	1	Yes	Yes	Yes	No	No	1	0	1	0	0	0	0	1	0	0	Yes
Maridi	M	≥15y	NA	Yes	Yes	1	Yes	Yes	Yes	No	No	0	0	1	0	0	0	0	0	0	0	Yes
Maridi	M	≥15y	NA	Yes	Yes	1	No	Yes	No	No	No	0	1	1	0	0	0	0	1	0	0	Yes
Maridi	M	5-14y	NA	Yes	Yes	1	Yes	Yes	Yes	No	No	1	0	1	0	0	0	0	0	0	0	NA
Maridi	F	≥15y	No	No	Yes	1	Yes	Yes	Yes	No	No	0	1	1	1	0	0	0	0	0	0	Yes
Maridi	F	≥15y	No	Yes	Yes	0	NA	Yes	Yes	No	No	1	0	1	0	0	0	0	0	0	0	NA
Maridi	F	<5y	NA	Yes	NA	NA	NA	NA	NA	NA		NA	NA	NA	NA	NA	NA	NA	NA	NA	NA	NA
Maridi	M	<5y	NA	Yes	NA	NA	NA	No	No	No	No	NA	NA	NA	NA	NA	NA	NA	NA	NA	NA	NA
Maridi	F	≥15y	No	Yes	No	NA	NA	Yes	Yes	No	No	0	0	1	0	0	0	0	0	0	0	Yes
Maridi	M	<5y	NA	Yes	NA	NA	NA	NA	NA	NA		NA	NA	NA	NA	NA	NA	NA	NA	NA	NA	NA
Maridi	F	5-14y	NA	Yes	No	NA	NA	Yes	Yes	No	No	NA	NA	NA	NA	NA	NA	NA	NA	NA	NA	NA
Maridi	M	≥15y	NA	Yes	Yes	1	Yes	Yes	Yes	No	No	1	0	1	1	0	1	0	0	0	0	Yes
Maridi	M	5-14y	NA	Yes	Yes	1	Yes	Yes	Yes	No	No	0	0	1	0	0	0	0	0	0	0	Yes
Maridi	F	≥15y	No	Yes	Yes	1	Yes	Yes	Yes	No	No	0	0	1	0	0	0	0	0	0	0	Yes
Maridi	F	5-14y	NA	Yes	NA	NA	NA	NA	NA	NA		NA	NA	NA	NA	NA	NA	NA	NA	NA	NA	NA
Maridi	F	5-14y	NA	Yes	NA	NA	NA	NA	NA	NA		NA	NA	NA	NA	NA	NA	NA	NA	NA	NA	NA
Maridi	F	<5y	NA	Yes	NA	NA	NA	NA	NA	NA		NA	NA	NA	NA	NA	NA	NA	NA	NA	NA	NA
Maridi	M	<5y	NA	Yes	NA	NA	NA	NA	NA	NA		NA	NA	NA	NA	NA	NA	NA	NA	NA	NA	NA
Maridi	F	≥15y	No	Yes	No	NA	NA	Yes	Yes	No	No	NA	NA	NA	NA	NA	NA	NA	NA	NA	NA	NA
Maridi	M	≥15y	NA	Yes	No	NA	NA	Yes	Yes	No	No	1	0	1	1	0	0	0	0	0	0	NA
Maridi	F	5-14y	NA	Yes	No	NA	NA	No	No	No	No	NA	NA	NA	NA	NA	NA	NA	NA	NA	NA	NA
Maridi	F	<5y	NA	Yes	NA	NA	NA	NA	NA	NA		NA	NA	NA	NA	NA	NA	NA	NA	NA	NA	NA
Maridi	M	5-14y	NA	Yes	Yes	1	Yes	Yes	Yes	No	No	1	0	0	0	0	0	0	0	0	0	Yes
Maridi	F	≥15y	No	Yes	No	NA	NA	Yes	Yes	No	No	1	0	1	0	0	0	0	0	0	0	NA
Maridi	M	≥15y	NA	Yes	Yes	1	Yes	Yes	Yes	No	No	1	0	1	0	0	0	0	0	0	0	Yes
Maridi	F	≥15y	Yes	Yes	Yes	1	Yes	Yes	Yes	No	No	1	0	1	0	0	0	0	1	0	0	Yes
Maridi	M	≥15y	NA	Yes	Yes	1	Yes	Yes	Yes	No	No	1	0	1	1	0	0	0	0	0	0	Yes
Maridi	M	5-14y	NA	Yes	Yes	1	Yes	Yes	No	No	No	1	0	1	0	0	0	0	1	0	0	Yes
Maridi	F	≥15y	No	Yes	Yes	1	Yes	Yes	Yes	No	No	0	1	1	0	0	0	0	0	0	NA	Yes
Maridi	M	≥15y	NA	Yes	Yes	1	Yes	Yes	Yes	Yes	No	0	1	1	0	0	0	0	0	0	NA	Yes
Maridi	M	5-14y	NA	Yes	Yes	1	Yes	Yes	Yes	No	No	1	0	0	0	0	0	0	1	0	0	Yes
Maridi	F	≥15y	No	Yes	Yes	1	No	Yes	No	No	No	1	1	1	0	0	0	0	0	0	0	Yes
Maridi	M	≥15y	NA	Yes	Yes	1	Yes	Yes	Yes	No	No	1	1	1	1	0	0	0	1	0	0	NA
Maridi	F	≥15y	No	Yes	Yes	1	Yes	Yes	Yes	Yes	Yes	1	0	1	0	0	0	0	1	0	0	Yes
Maridi	F	≥15y	No	Yes	Yes	1	Yes	Yes	Yes	No	No	1	1	1	0	0	0	0	0	0	0	Yes
Maridi	F	≥15y	Yes	Yes	Yes	1	Yes	Yes	Yes	No	No	1	0	1	1	0	0	0	0	0	0	Yes
Maridi	F	≥15y	No	Yes	Yes	1	Yes	Yes	No	No	No	1	0	1	0	0	0	0	0	0	0	Yes
Maridi	M	≥15y	NA	Yes	No	NA	NA	No	No	No	No	NA	NA	NA	NA	NA	NA	NA	NA	NA	NA	Yes
Maridi	M	≥15y	NA	Yes	No	NA	NA	Yes	Yes	No	No	0	1	1	0	0	0	0	0	0	0	Yes
Maridi	M	≥15y	NA	Yes	No	NA	NA	Yes	Yes	No	No	0	1	1	0	0	0	0	0	0	0	Yes
Maridi	M	<5y	NA	Yes	NA	NA	NA	NA	NA	NA		NA	NA	NA	NA	NA	NA	NA	NA	NA	NA	NA
Maridi	M	<5y	NA	Yes	NA	NA	NA	NA	NA	NA		NA	NA	NA	NA	NA	NA	NA	NA	NA	NA	NA
Maridi	F	<5y	NA	Yes	NA	NA	NA	NA	NA	NA		NA	NA	NA	NA	NA	NA	NA	NA	NA	NA	NA
Maridi	M	<5y	NA	Yes	No	NA	NA	NA	NA	NA		NA	NA	NA	NA	NA	NA	NA	NA	NA	NA	NA
Maridi	F	≥15y	No	Yes	No	NA	NA	Yes	Yes	No	No	1	0	1	0	0	0	0	0	0	0	Yes
Maridi	F	5-14y	NA	Yes	No	NA	NA	Yes	Yes	No	No	NA	NA	NA	NA	NA	NA	NA	NA	NA	NA	NA
Maridi	F	5-14y	NA	Yes	NA	NA	NA	NA	NA	NA		NA	NA	NA	NA	NA	NA	NA	NA	NA	NA	NA
Maridi	F	≥15y	No	Yes	No	NA	NA	No	No	No	No	0	0	1	0	0	1	0	1	0	0	Yes
Maridi	M	5-14y	NA	Yes	No	NA	NA	Yes	No	No	No	0	0	1	0	0	1	0	1	0	0	Yes
Maridi	F	≥15y	No	No	No	NA	NA	No	No	No	No	NA	NA	NA	NA	NA	NA	NA	NA	NA	NA	NA
Maridi	F	5-14y	NA	Yes	Yes	1	Yes	Yes	No	No	No	1	0	1	1	0	0	0	0	0	0	Yes
Maridi	F	≥15y	No	Yes	Yes	1	Yes	Yes	Yes	Yes	No	1	0	1	0	0	0	0	0	0	0	NA
Maridi	F	≥15y	No	Yes	Yes	1	Yes	Yes	Yes	No	No	0	0	1	0	0	1	0	0	0	0	Yes
Maridi	M	≥15y	NA	Yes	Yes	1	Yes	Yes	Yes	No	No	0	0	1	0	0	0	0	1	0	0	Yes
Maridi	M	≥15y	NA	Yes	Yes	1	Yes	Yes	Yes	No	No	1	0	1	0	0	0	0	0	0	0	Yes
Maridi	F	5-14y	NA	Yes	Yes	1	Yes	Yes	Yes	No	No	1	0	1	0	0	0	0	0	0	0	NA
Maridi	F	≥15y	No	No	No	NA	NA	Yes	Yes	No	No	0	0	1	0	0	0	0	0	0	0	Yes
Maridi	F	≥15y	No	Yes	No	NA	NA	Yes	Yes	No	No	1	0	0	0	0	0	0	0	0	0	NA
Maridi	F	≥15y	No	Yes	No	NA	NA	Yes	Yes	No	No	1	0	0	0	0	0	0	0	0	0	Yes
Maridi	F	<5y	NA	Yes	No	NA	NA	Yes	Yes	No	No	0	0	0	0	0	1	0	1	0	0	NA
Maridi	F	<5y	NA	Yes	NA	NA	NA	NA	NA	NA		NA	NA	NA	NA	NA	NA	NA	NA	NA	NA	NA
Maridi	M	<5y	NA	Yes	NA	NA	NA	NA	NA	NA		NA	NA	NA	NA	NA	NA	NA	NA	NA	NA	NA
Maridi	F	≥15y	No	Yes	No	NA	NA	Yes	Yes	No	No	0	0	0	0	0	1	0	1	0	0	No
Maridi	M	≥15y	NA	Yes	NA	NA	NA	Yes	Yes	Yes	Yes	NA	NA	NA	NA	NA	NA	NA	NA	NA	NA	NA
Maridi	F	≥15y	Yes	Yes	No	NA	NA	Yes	Yes	No	No	0	1	1	1	0	0	0	0	0	0	Yes
Maridi	F	5-14y	NA	Yes	No	NA	NA	No	No	No	No	NA	NA	NA	NA	NA	NA	NA	NA	NA	NA	NA
Maridi	M	5-14y	NA	Yes	NA	NA	NA	NA	NA	NA		NA	NA	NA	NA	NA	NA	NA	NA	NA	NA	NA
Maridi	M	5-14y	NA	Yes	NA	NA	NA	NA	NA	NA		NA	NA	NA	NA	NA	NA	NA	NA	NA	NA	NA
Maridi	M	<5y	NA	Yes	NA	NA	NA	NA	NA	NA		NA	NA	NA	NA	NA	NA	NA	NA	NA	NA	NA
Maridi	F	≥15y	No	Yes	No	NA	NA	Yes	Yes	No	No	NA	NA	NA	NA	NA	NA	NA	NA	NA	NA	No
Maridi	F	≥15y	No	Yes	No	NA	NA	Yes	Yes	No	No	0	0	1	0	0	0	0	0	0	0	Yes
Maridi	F	<5y	NA	Yes	NA	NA	NA	NA	NA	NA		NA	NA	NA	NA	NA	NA	NA	NA	NA	NA	NA
Maridi	F	≥15y	Yes	Yes	No	NA	NA	Yes	Yes	No	No	1	0	1	0	0	0	0	0	0	0	NA
Maridi	F	5-14y	NA	Yes	NA	NA	NA	NA	NA	NA		NA	NA	NA	NA	NA	NA	NA	NA	NA	NA	NA
Maridi	M	5-14y	NA	Yes	Yes	1	Yes	No	No	No	No	1	0	1	0	0	0	0	0	0	0	NA
Maridi	F	5-14y	NA	Yes	Yes	1	Yes	Yes	No	No	No	1	0	0	0	0	0	0	0	0	0	NA
Maridi	M	≥15y	NA	Yes	Yes	1	Yes	Yes	No	No	No	1	0	1	0	0	0	0	1	0	0	Yes
Maridi	M	≥15y	NA	Yes	Yes	1	Yes	Yes	Yes	No	No	1	0	1	0	0	0	0	0	0	0	NA
Maridi	M	≥15y	NA	Yes	Yes	1	Yes	Yes	Yes	No	No	1	0	1	1	0	0	0	0	0	0	NA
Maridi	M	≥15y	NA	Yes	Yes	1	Yes	Yes	No	No	No	0	0	1	0	0	0	0	0	0	0	Yes
Maridi	F	≥15y	No	Yes	Yes	1	Yes	Yes	Yes	No	No	0	1	1	0	0	0	0	0	0	0	Yes
Maridi	M	≥15y	NA	Yes	Yes	1	Yes	Yes	Yes	No	No	1	0	1	0	0	0	0	0	0	0	Yes
Maridi	M	≥15y	NA	Yes	Yes	1	Yes	Yes	Yes	No	No	1	0	1	0	0	0	0	0	0	0	NA
Maridi	F	≥15y	No	Yes	Yes	1	Yes	Yes	Yes	No	No	0	1	1	0	0	0	0	0	0	0	Yes
Maridi	M	5-14y	NA	Yes	Yes	1	Yes	Yes	Yes	No	No	0	1	0	0	0	0	0	0	0	0	No
Maridi	F	≥15y	No	Yes	Yes	1	Yes	Yes	Yes	No	No	0	0	1	0	0	0	0	1	0	0	Yes
Maridi	M	≥15y	NA	Yes	Yes	1	Yes	Yes	Yes	No	No	0	0	1	0	0	0	0	0	0	0	Yes
Maridi	M	≥15y	NA	Yes	Yes	1	Yes	Yes	Yes	No	No	1	0	1	0	0	0	0	1	0	0	NA
Maridi	F	≥15y	No	Yes	Yes	1	Yes	Yes	Yes	No	No	1	0	1	0	0	1	0	0	0	0	NA
Maridi	M	≥15y	NA	Yes	Yes	1	Yes	Yes	Yes	No	No	1	0	1	0	0	1	0	0	0	0	NA
Maridi	F	5-14y	NA	Yes	Yes	1	Yes	Yes	No	No	No	1	0	1	0	0	1	0	0	0	0	Yes
Maridi	F	5-14y	NA	Yes	Yes	1	Yes	NA	NA	NA		NA	NA	NA	NA	NA	NA	NA	NA	NA	NA	NA
Maridi	F	5-14y	NA	Yes	Yes	1	Yes	Yes	No	Yes	No	0	0	1	0	0	0	0	0	0	0	Yes
Maridi	M	5-14y	NA	Yes	Yes	1	Yes	Yes	No	No	No	1	0	1	0	0	1	0	1	0	0	Yes
Maridi	M	5-14y	NA	Yes	Yes	1	Yes	Yes	No	No	No	NA	NA	NA	NA	NA	NA	NA	NA	NA	NA	Yes
Maridi	M	5-14y	NA	Yes	Yes	1	Yes	Yes	No	No	No	0	0	1	0	0	0	0	0	0	0	Yes
Maridi	F	5-14y	NA	Yes	Yes	1	Yes	Yes	Yes	No	No	NA	NA	NA	NA	NA	NA	NA	NA	NA	NA	Yes
Maridi	M	5-14y	NA	Yes	Yes	1	Yes	Yes	Yes	No	No	1	0	1	0	0	0	0	1	0	0	Yes
Maridi	F	≥15y	No	Yes	Yes	1	Yes	Yes	Yes	No	No	1	0	1	0	0	0	0	0	0	0	NA
Maridi	M	5-14y	NA	Yes	Yes	1	Yes	Yes	Yes	No	No	1	0	1	0	0	0	0	1	0	0	Yes
Maridi	F	≥15y	Yes	Yes	Yes	1	Yes	Yes	Yes	No	No	1	0	1	0	0	0	0	0	0	0	NA
Maridi	M	≥15y	NA	Yes	Yes	1	Yes	Yes	No	No	No	1	0	1	0	0	0	0	1	0	0	Yes
Maridi	F	≥15y	No	Yes	Yes	0	NA	Yes	Yes	No	No	0	0	1	0	0	0	0	0	0	0	NA
Maridi	M	≥15y	NA	Yes	No	NA	NA	Yes	Yes	Yes	Yes	1	0	1	0	0	0	0	0	0	0	NA
Maridi	F	5-14y	NA	Yes	No	NA	NA	Yes	Yes	No	No	0	1	0	0	0	0	0	0	0	0	NA
Maridi	F	≥15y	No	Yes	No	NA	NA	Yes	Yes	No	No	1	0	1	0	0	0	0	1	0	0	NA
Maridi	F	≥15y	Yes	Yes	No	NA	NA	Yes	Yes	No	No	0	0	1	0	0	0	0	0	0	0	NA
Maridi	F	5-14y	NA	Yes	No	NA	NA	Yes	Yes	No	No	1	0	1	0	0	0	0	1	0	0	NA
Maridi	F	≥15y	No	Yes	No	NA	NA	Yes	Yes	No	No	1	0	1	0	0	0	0	0	0	0	Yes
Maridi	M	5-14y	NA	Yes	No	NA	NA	Yes	Yes	No	No	NA	NA	NA	NA	NA	NA	NA	NA	NA	NA	NA
Maridi	F	5-14y	NA	Yes	No	NA	NA	Yes	Yes	No	No	0	0	1	0	0	0	0	0	0	0	Yes
Maridi	F	<5y	NA	Yes	NA	NA	NA	NA	NA	NA		NA	NA	NA	NA	NA	NA	NA	NA	NA	NA	NA
Maridi	M	<5y	NA	Yes	NA	NA	NA	NA	NA	No	No	NA	NA	NA	NA	NA	NA	NA	NA	NA	NA	NA
Maridi	M	<5y	NA	Yes	NA	NA	NA	NA	NA	NA		NA	NA	NA	NA	NA	NA	NA	NA	NA	NA	NA
Maridi	M	<5y	NA	Yes	NA	NA	NA	NA	NA	No	No	NA	NA	NA	NA	NA	NA	NA	NA	NA	NA	NA
Maridi	M	<5y	NA	Yes	NA	NA	NA	NA	NA	NA		NA	NA	NA	NA	NA	NA	NA	NA	NA	NA	NA
Maridi	F	≥15y	No	Yes	Yes	1	Yes	Yes	Yes	No	No	1	0	1	0	0	0	0	0	0	0	Yes
Maridi	F	≥15y	No	Yes	Yes	1	Yes	Yes	No	No	No	1	0	1	0	0	0	0	0	0	0	Yes
Maridi	F	≥15y	Yes	Yes	No	NA	NA	Yes	Yes	No	No	1	0	1	0	0	0	0	0	0	0	NA
Maridi	F	≥15y	No	Yes	No	NA	NA	Yes	Yes	No	No	1	0	1	0	0	0	0	0	0	0	Yes
Maridi	F	<5y	NA	Yes	NA	NA	NA	NA	NA	NA		NA	NA	NA	NA	NA	NA	NA	NA	NA	NA	NA
Maridi	F	<5y	NA	Yes	NA	NA	NA	NA	NA	NA		NA	NA	NA	NA	NA	NA	NA	NA	NA	NA	NA
Maridi	F	<5y	NA	Yes	NA	NA	NA	NA	NA	NA		NA	NA	NA	NA	NA	NA	NA	NA	NA	NA	NA
Maridi	M	<5y	NA	Yes	NA	NA	NA	NA	NA	NA		NA	NA	NA	NA	NA	NA	NA	NA	NA	NA	NA
Maridi	M	5-14y	NA	Yes	Yes	1	Yes	Yes	Yes	No	No	1	0	1	0	0	0	0	0	0	0	Yes
Maridi	F	5-14y	NA	Yes	Yes	1	Yes	Yes	Yes	No	No	1	0	1	0	0	0	0	0	0	0	NA
Maridi	M	≥15y	NA	Yes	Yes	1	Yes	Yes	Yes	No	No	0	0	1	0	0	0	0	0	0	0	Yes
Maridi	F	5-14y	NA	Yes	Yes	1	Yes	Yes	No	Yes	No	0	0	1	0	0	0	0	0	0	0	Yes
Maridi	F	≥15y	Yes	NA	Yes	1	Yes	Yes	Yes	No	No	0	1	1	0	0	0	0	0	0	0	Yes
Maridi	F	≥15y	No	Yes	Yes	1	Yes	Yes	Yes	No	No	0	0	1	0	0	0	0	0	0	0	NA
Maridi	F	≥15y	Yes	Yes	Yes	1	Yes	Yes	Yes	No	No	0	0	1	0	0	0	0	0	0	0	NA
Maridi	F	5-14y	NA	Yes	Yes	1	No	Yes	Yes	No	No	0	0	1	0	0	0	0	0	0	0	NA
Maridi	F	≥15y	No	Yes	Yes	1	Yes	Yes	Yes	No	No	0	0	1	0	0	1	0	1	0	0	Yes
Maridi	F	≥15y	Yes	Yes	Yes	1	Yes	Yes	Yes	No	No	0	1	1	0	0	0	0	0	0	0	Yes
Maridi	F	≥15y	No	Yes	Yes	1	Yes	Yes	Yes	No	No	0	0	1	0	0	1	0	1	0	0	Yes
Maridi	F	5-14y	NA	Yes	Yes	1	Yes	Yes	Yes	No	No	0	0	1	0	0	0	0	0	0	0	NA
Maridi	F	5-14y	NA	Yes	Yes	1	Yes	Yes	Yes	No	No	0	0	1	0	0	0	0	0	0	0	Yes
Maridi	F	≥15y	No	Yes	Yes	1	Yes	Yes	Yes	No	No	1	0	1	0	0	1	0	0	0	0	NA
Maridi	M	≥15y	NA	Yes	Yes	1	Yes	Yes	Yes	No	No	1	0	1	0	0	1	1	0	0	0	NA
Maridi	M	5-14y	NA	Yes	Yes	1	Yes	Yes	Yes	No	No	1	0	1	0	0	1	1	0	0	0	NA
Maridi	F	≥15y	No	Yes	Yes	1	Yes	Yes	Yes	No	No	0	0	1	0	0	0	0	0	0	0	Yes
Maridi	F	5-14y	NA	Yes	Yes	1	No	Yes	Yes	No	No	0	0	1	0	0	0	0	0	0	0	Yes
Maridi	M	5-14y	NA	Yes	Yes	1	Yes	Yes	Yes	No	No	0	0	1	0	0	0	0	0	0	0	NA
Maridi	M	5-14y	NA	Yes	Yes	1	Yes	Yes	No	No	No	NA	NA	NA	NA	NA	NA	NA	NA	NA	NA	Yes
Maridi	F	5-14y	NA	Yes	Yes	1	Yes	Yes	Yes	No	No	0	0	1	0	0	0	0	0	0	0	Yes
Maridi	M	5-14y	NA	Yes	Yes	1	Yes	Yes	Yes	No	No	0	0	1	0	0	0	0	0	0	0	NA
Maridi	F	≥15y	No	Yes	Yes	1	Yes	Yes	Yes	No	No	0	0	1	0	0	0	0	0	0	0	Yes
Maridi	F	≥15y	No	Yes	Yes	1	Yes	Yes	Yes	No	No	1	0	1	0	0	0	0	0	0	0	NA
Maridi	M	≥15y	NA	Yes	Yes	1	Yes	Yes	Yes	No	No	0	0	1	0	0	0	0	0	0	0	Yes
Maridi	M	5-14y	NA	Yes	Yes	1	Yes	Yes	Yes	No	No	1	0	1	0	0	0	0	0	0	0	NA
Maridi	M	5-14y	NA	Yes	Yes	1	Yes	Yes	Yes	No	No	1	0	1	0	0	0	0	1	0	0	Yes
Maridi	F	5-14y	NA	Yes	Yes	1	Yes	Yes	Yes	No	No	1	0	1	0	0	0	0	0	0	0	NA
Maridi	F	≥15y	No	Yes	Yes	1	Yes	Yes	Yes	No	No	1	1	1	1	0	1	0	1	0	0	NA
Maridi	F	≥15y	No	Yes	Yes	1	Yes	Yes	Yes	No	No	0	0	1	0	0	0	0	0	0	0	Yes
Maridi	F	≥15y	No	Yes	Yes	0	NA	Yes	Yes	No	No	1	0	1	0	0	0	0	1	0	0	Yes
Maridi	M	≥15y	NA	Yes	No	NA	NA	Yes	Yes	No	No	0	1	1	0	0	0	0	0	0	0	Yes
Maridi	F	≥15y	Yes	Yes	No	NA	NA	Yes	Yes	No	No	0	0	1	0	0	0	0	0	0	0	Yes
Maridi	F	≥15y	No	Yes	No	NA	NA	Yes	Yes	No	No	NA	NA	NA	NA	NA	NA	NA	NA	NA	NA	NA
Maridi	F	≥15y	No	Yes	No	NA	NA	Yes	Yes	No	No	0	1	1	0	0	0	0	0	0	0	Yes
Maridi	M	≥15y	NA	Yes	No	NA	NA	Yes	Yes	No	No	1	1	1	1	0	0	0	0	0	0	NA
Maridi	M	≥15y	NA	Yes	No	NA	NA	Yes	Yes	No	No	1	0	1	0	0	0	0	1	0	0	NA
Maridi	F	5-14y	NA	Yes	No	NA	NA	Yes	Yes	No	No	1	1	1	0	0	0	0	0	0	0	NA
Maridi	M	5-14y	NA	Yes	No	NA	NA	Yes	Yes	No	No	1	0	1	0	0	0	0	1	0	0	NA
Maridi	F	≥15y	No	Yes	No	NA	NA	Yes	Yes	No	No	1	0	0	0	0	0	0	0	0	0	NA
Maridi	F	<5y	NA	No	No	NA	NA	No	No	No	No	NA	NA	NA	NA	NA	NA	NA	NA	NA	NA	NA
Maridi	M	<5y	NA	Yes	NA	NA	NA	NA	NA	NA		NA	NA	NA	NA	NA	NA	NA	NA	NA	NA	NA
Maridi	F	<5y	NA	Yes	NA	NA	NA	NA	NA	NA		NA	NA	NA	NA	NA	NA	NA	NA	NA	NA	NA
Maridi	F	<5y	NA	Yes	NA	NA	NA	NA	NA	NA		NA	NA	NA	NA	NA	NA	NA	NA	NA	NA	NA
Maridi	M	<5y	NA	Yes	No	NA	NA	No	No	No	No	NA	NA	NA	NA	NA	NA	NA	NA	NA	NA	NA
Maridi	M	<5y	NA	Yes	NA	NA	NA	NA	NA	NA		NA	NA	NA	NA	NA	NA	NA	NA	NA	NA	NA
Maridi	M	<5y	NA	Yes	NA	NA	NA	NA	NA	NA		NA	NA	NA	NA	NA	NA	NA	NA	NA	NA	NA
Maridi	F	<5y	NA	Yes	NA	NA	NA	NA	NA	NA		NA	NA	NA	NA	NA	NA	NA	NA	NA	NA	NA
Maridi	M	<5y	NA	Yes	NA	NA	NA	NA	NA	NA		NA	NA	NA	NA	NA	NA	NA	NA	NA	NA	NA
Maridi	M	<5y	NA	Yes	NA	NA	NA	NA	NA	NA		NA	NA	NA	NA	NA	NA	NA	NA	NA	NA	NA
Maridi	F	<5y	NA	Yes	NA	NA	NA	NA	NA	NA		NA	NA	NA	NA	NA	NA	NA	NA	NA	NA	NA
Maridi	F	<5y	NA	Yes	NA	NA	NA	NA	NA	NA		NA	NA	NA	NA	NA	NA	NA	NA	NA	NA	NA
Maridi	F	<5y	NA	Yes	NA	NA	NA	NA	NA	NA		NA	NA	NA	NA	NA	NA	NA	NA	NA	NA	NA
Maridi	M	<5y	NA	No	NA	NA	NA	NA	NA	NA		NA	NA	NA	NA	NA	NA	NA	NA	NA	NA	NA
Maridi	M	<5y	NA	Yes	NA	NA	NA	NA	NA	NA		NA	NA	NA	NA	NA	NA	NA	NA	NA	NA	NA
Maridi	M	≥15y	NA	Yes	Yes	1	Yes	Yes	Yes	No	No	1	0	1	0	0	0	0	1	0	0	Yes
Maridi	F	≥15y	No	Yes	Yes	1	Yes	Yes	Yes	No	No	1	0	1	0	0	0	0	1	0	0	NA
Maridi	M	5-14y	NA	Yes	Yes	1	Yes	Yes	Yes	No	No	1	0	1	0	0	0	0	1	0	0	NA
Maridi	M	≥15y	NA	Yes	Yes	1	No	Yes	Yes	No	No	1	0	1	0	0	0	0	1	0	0	NA
Maridi	M	5-14y	NA	Yes	Yes	1	Yes	Yes	No	No	No	1	0	1	0	0	0	0	0	0	0	NA
Maridi	M	5-14y	NA	Yes	Yes	1	Yes	Yes	Yes	No	No	1	0	1	0	0	0	0	0	0	0	NA
Maridi	F	≥15y	No	Yes	Yes	1	No	Yes	Yes	No	No	0	0	0	0	0	1	0	0	0	0	Yes
Maridi	M	5-14y	NA	Yes	Yes	1	Yes	Yes	No	No	No	1	0	1	0	0	0	0	0	0	0	Yes
Maridi	M	≥15y	NA	Yes	Yes	1	No	Yes	Yes	No	No	0	0	1	0	0	1	0	1	0	0	Yes
Maridi	M	5-14y	NA	Yes	Yes	1	Yes	Yes	Yes	No	No	0	0	1	0	0	1	0	1	0	0	Yes
Maridi	F	5-14y	NA	Yes	Yes	1	Yes	Yes	Yes	No	No	1	0	0	0	0	1	0	1	0	0	NA
Maridi	M	≥15y	NA	Yes	Yes	1	Yes	Yes	Yes	No	No	1	0	0	1	0	0	0	0	0	0	NA
Maridi	F	5-14y	NA	Yes	Yes	1	Yes	Yes	Yes	No	No	1	0	1	0	0	0	0	1	0	0	Yes
Maridi	M	5-14y	NA	Yes	Yes	1	Yes	Yes	Yes	No	No	1	0	1	0	0	0	0	1	0	0	Yes
Maridi	F	≥15y	No	Yes	No	NA	NA	Yes	No	No	No	0	0	1	0	0	0	0	0	0	0	NA
Maridi	F	≥15y	No	No	No	NA	NA	Yes	Yes	No	No	NA	NA	NA	NA	NA	NA	NA	NA	NA	NA	NA
Maridi	M	≥15y	NA	No	No	NA	NA	Yes	Yes	Yes	No	NA	NA	NA	NA	NA	NA	NA	NA	NA	NA	NA
Maridi	F	≥15y	Not Sure	Yes	No	NA	NA	Yes	Yes	No	No	0	1	1	0	0	0	0	0	0	0	Yes
Maridi	F	≥15y	Yes	Yes	NA	NA	NA	Yes	No	No	No	0	0	1	0	0	0	0	0	0	0	NA
Maridi	M	≥15y	NA	Yes	No	NA	NA	Yes	Yes	No	No	0	0	1	0	0	0	0	0	0	0	NA
Maridi	F	≥15y	No	No	No	NA	NA	Yes	Yes	No	No	NA	NA	NA	NA	NA	NA	NA	NA	NA	NA	No
Maridi	F	5-14y	NA	Yes	No	NA	NA	Yes	No	No	No	NA	NA	NA	NA	NA	NA	NA	NA	NA	NA	NA
Maridi	F	≥15y	No	Yes	No	NA	NA	Yes	Yes	No	No	1	0	1	0	0	0	0	1	0	0	NA
Maridi	F	5-14y	NA	Yes	No	NA	NA	Yes	No	No	No	0	0	1	0	0	0	0	0	0	0	NA
Maridi	F	5-14y	NA	No	No	NA	NA	Yes	Yes	No	No	NA	NA	NA	NA	NA	NA	NA	NA	NA	NA	NA
Maridi	M	5-14y	NA	No	No	NA	NA	Yes	Yes	No	No	NA	NA	NA	NA	NA	NA	NA	NA	NA	NA	NA
Maridi	F	5-14y	NA	Yes	No	NA	NA	Yes	Yes	No	No	1	0	1	0	0	0	0	1	0	0	NA
Maridi	F	5-14y	NA	No	NA	NA	NA	NA	NA	NA		NA	NA	NA	NA	NA	NA	NA	NA	NA	NA	NA
Maridi	M	5-14y	NA	Yes	NA	NA	NA	NA	NA	NA		NA	NA	NA	NA	NA	NA	NA	NA	NA	NA	NA
Maridi	M	5-14y	NA	Yes	NA	NA	NA	NA	NA	NA		NA	NA	NA	NA	NA	NA	NA	NA	NA	NA	NA
Maridi	M	<5y	NA	Yes	NA	NA	NA	NA	NA	NA		NA	NA	NA	NA	NA	NA	NA	NA	NA	NA	NA
Maridi	F	≥15y	Yes	Yes	No	NA	NA	Yes	Yes	No	No	NA	NA	NA	NA	NA	NA	NA	NA	NA	NA	Yes
Maridi	F	<5y	NA	Yes	NA	NA	NA	NA	NA	NA		NA	NA	NA	NA	NA	NA	NA	NA	NA	NA	NA
Maridi	M	<5y	NA	Yes	NA	NA	NA	NA	NA	NA		NA	NA	NA	NA	NA	NA	NA	NA	NA	NA	NA
Maridi	M	<5y	NA	Yes	NA	NA	NA	NA	NA	NA		NA	NA	NA	NA	NA	NA	NA	NA	NA	NA	NA
Maridi	F	5-14y	NA	Yes	Yes	1	Yes	Yes	No	No	No	NA	NA	NA	NA	NA	NA	NA	NA	NA	NA	NA
Maridi	F	<5y	NA	Yes	Yes	1	Yes	No	No	No	No	NA	NA	NA	NA	NA	NA	NA	NA	NA	NA	NA
Maridi	M	≥15y	NA	Yes	Yes	1	Yes	Yes	Yes	No	No	1	0	1	0	0	0	0	0	0	0	NA
Maridi	M	5-14y	NA	Yes	Yes	1	Yes	Yes	Yes	No	No	1	0	1	0	0	0	0	0	0	0	NA
Maridi	M	≥15y	NA	Yes	Yes	1	Yes	Yes	Yes	No	No	0	0	1	0	0	0	0	1	0	0	Yes
Maridi	F	5-14y	NA	Yes	Yes	1	Yes	Yes	Yes	No	No	NA	NA	NA	NA	NA	NA	NA	NA	NA	NA	NA
Maridi	M	5-14y	NA	Yes	Yes	1	Yes	Yes	Yes	No	No	1	0	1	0	0	0	0	0	0	0	NA
Maridi	F	≥15y	Yes	Yes	No	NA	NA	Yes	Yes	No	No	0	1	0	0	0	0	0	0	0	NA	NA
Maridi	F	5-14y	NA	Yes	No	NA	NA	No	No	No	No	NA	NA	NA	NA	NA	NA	NA	NA	NA	NA	NA
Maridi	F	≥15y	Yes	Yes	No	NA	NA	Yes	Yes	No	No	1	0	1	0	0	0	0	0	0	0	NA
Maridi	F	5-14y	NA	Yes	No	NA	NA	Yes	Yes	No	No	1	0	1	0	0	0	0	0	0	0	NA
Maridi	F	5-14y	NA	Yes	No	NA	NA	No	No	No	No	0	0	1	0	0	0	0	0	0	0	NA
Maridi	F	<5y	NA	Yes	No	NA	NA	No	No	No	No	NA	NA	NA	NA	NA	NA	NA	NA	NA	NA	NA
Maridi	M	<5y	NA	Yes	NA	NA	NA	NA	NA	NA		NA	NA	NA	NA	NA	NA	NA	NA	NA	NA	NA
Maridi	M	<5y	NA	Yes	NA	NA	NA	NA	NA	NA		NA	NA	NA	NA	NA	NA	NA	NA	NA	NA	NA
Maridi	F	≥15y	Yes	Yes	No	NA	NA	Yes	Yes	No	No	0	1	0	0	0	0	0	0	0	NA	NA
Maridi	F	<5y	NA	Yes	NA	NA	NA	NA	NA	NA		NA	NA	NA	NA	NA	NA	NA	NA	NA	NA	NA
Maridi	M	<5y	NA	Yes	NA	NA	NA	NA	NA	NA		NA	NA	NA	NA	NA	NA	NA	NA	NA	NA	NA
Maridi	F	≥15y	No	Yes	No	NA	NA	Yes	Yes	No	No	NA	NA	NA	NA	NA	NA	NA	NA	NA	NA	NA
Maridi	F	≥15y	No	Yes	No	NA	NA	Yes	Yes	No	No	0	0	1	0	0	0	0	0	0	0	NA
Maridi	F	≥15y	No	Yes	Yes	1	Yes	No	No	No	No	NA	NA	NA	NA	NA	NA	NA	NA	NA	NA	Yes
Maridi	F	≥15y	No	Yes	Yes	1	Yes	Yes	Yes	No	No	0	0	1	0	0	1	0	0	0	0	Yes
Maridi	M	≥15y	NA	Yes	Yes	1	Yes	Yes	Yes	No	No	1	0	1	0	0	1	0	0	0	0	Yes
Maridi	M	≥15y	NA	Yes	Yes	1	Yes	Yes	Yes	No	No	1	0	1	0	0	0	0	0	0	0	Yes
Maridi	M	≥15y	NA	Yes	Yes	1	Yes	Yes	Yes	No	No	1	1	1	0	0	0	0	0	0	0	Yes
Maridi	F	≥15y	No	Yes	Yes	1	Yes	Yes	Yes	No	No	1	0	1	0	0	0	0	0	0	0	NA
Maridi	M	≥15y	NA	Yes	No	NA	NA	Yes	Yes	No	No	0	0	0	1	0	0	0	0	0	0	Yes
Maridi	F	≥15y	No	Yes	No	NA	NA	Yes	Yes	No	No	0	0	1	0	0	0	0	0	0	0	Yes
Maridi	M	5-14y	NA	Yes	No	NA	NA	Yes	Yes	No	No	1	0	1	0	0	0	0	0	0	0	NA
Maridi	F	≥15y	No	Yes	No	NA	NA	Yes	Yes	No	No	0	0	1	1	0	0	0	0	0	0	NA
Maridi	M	<5y	NA	Yes	No	NA	NA	NA	NA	NA		NA	NA	NA	NA	NA	NA	NA	NA	NA	NA	NA
Maridi	F	<5y	NA	Yes	NA	NA	NA	NA	NA	NA		NA	NA	NA	NA	NA	NA	NA	NA	NA	NA	NA
Maridi	M	≥15y	NA	Yes	Yes	1	Yes	Yes	Yes	No	No	NA	NA	NA	NA	NA	NA	NA	NA	NA	NA	Yes
Maridi	M	5-14y	NA	Yes	Yes	1	Yes	Yes	Yes	No	No	0	0	0	0	0	0	0	0	0	0	NA
Maridi	F	≥15y	No	Yes	Yes	1	Yes	Yes	Yes	No	No	0	0	1	0	0	0	0	0	0	0	Yes
Maridi	M	5-14y	NA	Yes	Yes	1	Yes	Yes	Yes	No	No	1	0	1	0	0	0	0	0	0	0	Yes
Maridi	M	≥15y	NA	NA	Yes	1	Yes	Yes	No	No	No	0	1	0	0	0	0	0	0	0	0	Yes
Maridi	F	≥15y	No	Yes	Yes	1	Yes	Yes	Yes	No	No	NA	NA	NA	NA	NA	NA	NA	NA	NA	NA	Yes
Maridi	M	≥15y	NA	Yes	Yes	1	Yes	Yes	Yes	No	No	0	0	1	0	0	0	0	0	0	0	Yes
Maridi	M	≥15y	NA	Yes	Yes	1	Yes	Yes	No	Yes	No	0	0	1	0	0	0	0	0	0	0	NA
Maridi	F	5-14y	NA	Yes	Yes	1	Yes	Yes	Yes	Yes	No	0	1	0	0	0	0	0	0	0	0	Yes
Maridi	F	5-14y	NA	Yes	Yes	1	Yes	Yes	Yes	No	No	1	0	1	1	0	0	0	0	0	0	Yes
Maridi	F	≥15y	No	Yes	Yes	1	No	Yes	Yes	No	No	1	0	1	1	0	0	0	0	0	0	Yes
Maridi	M	≥15y	NA	Yes	Yes	1	Yes	Yes	Yes	No	No	1	0	1	0	0	0	0	0	0	0	Yes
Maridi	F	≥15y	No	Yes	Yes	1	Yes	Yes	Yes	No	No	0	1	1	1	0	0	0	0	0	0	NA
Maridi	F	≥15y	Yes	Yes	Yes	1	Yes	Yes	Yes	No	No	1	0	1	1	0	0	0	0	0	0	Yes
Maridi	M	≥15y	NA	Yes	Yes	1	Yes	Yes	Yes	No	No	1	1	1	1	0	0	0	0	0	0	NA
Maridi	M	≥15y	NA	Yes	Yes	1	Yes	Yes	Yes	No	No	1	0	1	0	0	0	0	0	0	0	NA
Maridi	F	≥15y	No	Yes	Yes	1	Yes	Yes	Yes	No	No	1	0	1	0	0	0	0	0	0	0	Yes
Maridi	F	≥15y	No	Yes	Yes	1	Yes	Yes	Yes	No	No	1	0	1	0	0	0	0	0	0	0	NA
Maridi	M	≥15y	NA	Yes	Yes	1	Yes	Yes	Yes	No	No	1	0	1	1	0	0	0	0	0	0	Yes
Maridi	F	≥15y	No	Yes	Yes	1	Yes	Yes	Yes	No	No	0	1	0	0	0	1	0	1	0	0	NA
Maridi	M	≥15y	NA	Yes	Yes	0	NA	Yes	Yes	No	No	1	0	0	1	0	0	0	0	0	0	NA
Maridi	M	≥15y	NA	Yes	No	NA	NA	Yes	Yes	No	No	0	0	1	0	0	0	0	0	0	0	NA
Maridi	F	≥15y	No	Yes	No	NA	NA	Yes	Yes	No	No	1	0	0	0	0	0	0	0	0	0	NA
Maridi	F	5-14y	NA	Yes	No	NA	NA	Yes	Yes	No	No	1	0	1	0	0	0	0	0	0	0	NA
Maridi	F	5-14y	NA	Yes	No	NA	NA	Yes	Yes	No	No	NA	NA	NA	NA	NA	NA	NA	NA	NA	NA	NA
Maridi	M	5-14y	NA	Yes	No	NA	NA	Yes	Yes	No	No	1	0	1	0	0	0	0	0	0	0	NA
Maridi	F	≥15y	No	Yes	No	NA	NA	Yes	Yes	No	No	NA	NA	NA	NA	NA	NA	NA	NA	NA	NA	Yes
Maridi	F	5-14y	NA	Yes	NA	NA	NA	Yes	Yes	No	No	1	0	0	0	0	0	0	0	0	0	NA
Maridi	M	5-14y	NA	Yes	NA	NA	NA	NA	NA	NA		NA	NA	NA	NA	NA	NA	NA	NA	NA	NA	NA
Maridi	M	<5y	NA	Yes	NA	NA	NA	Yes	Yes	No	No	1	0	0	0	0	0	0	0	0	0	NA
Maridi	M	<5y	NA	Yes	NA	NA	NA	NA	NA	NA		NA	NA	NA	NA	NA	NA	NA	NA	NA	NA	NA
Maridi	M	<5y	NA	Yes	NA	NA	NA	NA	NA	NA		NA	NA	NA	NA	NA	NA	NA	NA	NA	NA	NA
Maridi	M	<5y	NA	Yes	No	NA	NA	NA	NA	NA		NA	NA	NA	NA	NA	NA	NA	NA	NA	NA	NA
Maridi	M	5-14y	NA	Yes	Yes	1	Yes	Yes	Yes	No	No	0	0	1	0	0	0	0	0	0	0	Yes
Maridi	F	≥15y	No	Yes	Yes	1	Yes	Yes	Yes	No	No	0	0	1	0	0	0	0	0	0	0	NA
Maridi	M	≥15y	NA	Yes	Yes	1	Yes	Yes	Yes	No	No	0	0	1	0	0	0	0	0	0	0	NA
Maridi	F	≥15y	No	Yes	Yes	1	Yes	Yes	Yes	No	No	0	1	1	0	0	0	0	0	0	NA	Yes
Maridi	F	≥15y	Not Sure	NA	Yes	1	Yes	Yes	Yes	No	No	0	1	0	0	0	0	0	0	0	0	No
Maridi	M	5-14y	NA	Yes	Yes	1	Yes	Yes	Yes	No	No	0	0	1	0	0	1	0	0	0	0	Yes
Maridi	F	≥15y	No	Yes	Yes	1	Yes	Yes	Yes	No	No	1	1	1	1	0	0	0	0	0	0	NA
Maridi	M	≥15y	NA	Yes	Yes	1	Yes	Yes	Yes	No	No	1	0	1	1	0	0	0	0	0	0	Yes
Maridi	F	5-14y	NA	Yes	Yes	1	Yes	Yes	Yes	No	No	1	0	1	0	0	0	0	0	0	0	NA
Maridi	M	5-14y	NA	Yes	Yes	1	Yes	Yes	Yes	No	No	NA	NA	NA	NA	NA	NA	NA	NA	NA	NA	NA
Maridi	M	<5y	NA	Yes	Yes	1	Yes	Yes	Yes	No	No	NA	NA	NA	NA	NA	NA	NA	NA	NA	NA	NA
Maridi	M	≥15y	NA	Yes	No	NA	NA	Yes	Yes	No	No	0	0	1	0	0	0	0	0	0	0	NA
Maridi	F	≥15y	Yes	Yes	No	NA	NA	Yes	No	No	No	0	0	1	1	0	0	0	1	0	0	Yes
Maridi	F	≥15y	No	Yes	No	NA	NA	Yes	Yes	No	No	1	0	1	0	0	0	0	1	0	0	NA
Maridi	F	≥15y	Yes	No	No	NA	NA	Yes	Yes	No	No	1	0	1	0	0	0	0	0	0	0	NA
Maridi	M	≥15y	NA	Yes	No	NA	NA	Yes	Yes	No	No	1	0	1	0	0	0	0	0	0	0	Yes
Maridi	F	5-14y	NA	Yes	No	NA	NA	No	Yes	No	No	0	0	1	1	0	0	0	0	0	0	NA
Maridi	F	5-14y	NA	Yes	NA	NA	NA	NA	NA	NA		NA	NA	NA	NA	NA	NA	NA	NA	NA	NA	NA
Maridi	F	5-14y	NA	Yes	No	NA	NA	Yes	No	No	No	0	0	1	0	0	0	0	0	0	NA	NA
Maridi	M	5-14y	NA	No	NA	NA	NA	NA	NA	NA		NA	NA	NA	NA	NA	NA	NA	NA	NA	NA	NA
Maridi	M	<5y	NA	Yes	NA	NA	NA	NA	NA	NA		NA	NA	NA	NA	NA	NA	NA	NA	NA	NA	NA
Maridi	M	≥15y	NA	Yes	No	NA	NA	Yes	Yes	No	No	1	0	1	0	0	0	0	0	0	0	Yes
Maridi	F	<5y	NA	No	NA	NA	NA	NA	NA	NA		NA	NA	NA	NA	NA	NA	NA	NA	NA	NA	NA
Maridi	F	5-14y	NA	No	No	NA	NA	Yes	Yes	No	No	NA	NA	NA	NA	NA	NA	NA	NA	NA	NA	NA
Maridi	F	5-14y	NA	No	NA	NA	NA	NA	NA	NA		NA	NA	NA	NA	NA	NA	NA	NA	NA	NA	NA
Maridi	F	≥15y	No	Yes	Yes	1	Yes	Yes	Yes	No	No	0	0	1	0	0	0	0	0	0	0	NA
Maridi	F	≥15y	Yes	Yes	Yes	1	Yes	Yes	No	No	No	0	0	1	0	0	0	0	0	0	0	Yes
Maridi	F	≥15y	No	Yes	Yes	1	Yes	No	No	No	No	0	0	1	0	0	0	0	0	0	0	NA
Maridi	F	5-14y	NA	Yes	Yes	1	Yes	No	No	No	No	0	0	1	0	0	0	0	0	0	0	NA
Maridi	M	5-14y	NA	Yes	Yes	1	Yes	No	No	No	No	NA	NA	NA	NA	NA	NA	NA	NA	NA	NA	NA
Maridi	F	5-14y	NA	Yes	Yes	1	Yes	No	No	No	No	0	0	1	0	0	0	0	0	0	0	NA
Maridi	M	5-14y	NA	Yes	NA	NA	NA	NA	NA	NA		NA	NA	NA	NA	NA	NA	NA	NA	NA	NA	NA
Maridi	M	5-14y	NA	Yes	NA	NA	NA	NA	NA	NA		NA	NA	NA	NA	NA	NA	NA	NA	NA	NA	NA
Maridi	F	≥15y	No	Yes	Yes	1	Yes	Yes	Yes	No	No	0	0	1	0	0	1	0	0	0	0	Yes
Maridi	M	≥15y	NA	Yes	Yes	1	Yes	Yes	Yes	No	No	0	1	1	0	0	0	0	0	0	0	Yes
Maridi	M	≥15y	NA	Yes	Yes	1	Yes	Yes	Yes	No	No	0	0	1	0	0	0	0	0	0	0	NA
Maridi	M	≥15y	NA	Yes	Yes	1	No	Yes	Yes	No	No	0	0	1	0	0	1	0	0	0	0	Yes
Maridi	F	≥15y	Yes	Yes	Yes	1	Yes	Yes	No	No	No	0	0	1	0	0	0	0	0	0	0	Yes
Maridi	F	≥15y	No	Yes	Yes	1	Yes	Yes	Yes	No	No	0	0	1	0	0	1	0	0	0	0	Yes
Maridi	F	5-14y	NA	Yes	Yes	1	Yes	Yes	No	No	No	0	0	1	0	0	0	0	0	0	0	Yes
Maridi	F	≥15y	No	Yes	Yes	1	Yes	Yes	Yes	No	No	0	0	1	0	0	0	0	0	0	0	Yes
Maridi	M	≥15y	NA	Yes	Yes	1	Yes	Yes	Yes	No	No	1	0	1	0	0	0	0	1	0	0	Yes
Maridi	M	5-14y	NA	Yes	Yes	1	Yes	Yes	Yes	No	No	1	0	1	0	0	0	0	0	0	0	NA
Maridi	F	5-14y	NA	Yes	Yes	1	Yes	Yes	No	No	No	1	0	1	0	0	0	0	0	0	0	NA
Maridi	M	5-14y	NA	Yes	Yes	1	Yes	Yes	Yes	No	No	1	0	1	0	0	0	0	0	0	0	NA
Maridi	F	≥15y	No	Yes	Yes	0	NA	Yes	No	No	No	1	0	1	0	0	0	0	0	0	0	Yes
Maridi	F	≥15y	No	Yes	Yes	0	NA	Yes	Yes	No	No	1	0	1	0	0	0	0	0	0	0	Yes
Maridi	F	≥15y	No	Yes	No	NA	NA	No	No	No	No	0	1	1	0	0	0	0	0	0	0	NA
Maridi	M	≥15y	NA	Yes	No	NA	NA	No	No	No	No	NA	NA	NA	NA	NA	NA	NA	NA	NA	NA	NA
Maridi	F	≥15y	No	Yes	No	NA	NA	Yes	No	Yes	No	NA	NA	NA	NA	NA	NA	NA	NA	NA	NA	NA
Maridi	M	≥15y	NA	Yes	No	NA	NA	Yes	Yes	No	No	0	0	1	0	0	0	0	0	0	0	NA
Maridi	M	5-14y	NA	Yes	No	NA	NA	Yes	No	No	No	0	0	1	0	0	0	0	0	0	0	NA
Maridi	F	5-14y	NA	Yes	NA	NA	NA	NA	NA	NA		NA	NA	NA	NA	NA	NA	NA	NA	NA	NA	NA
Maridi	F	<5y	NA	Yes	NA	NA	NA	NA	NA	NA		NA	NA	NA	NA	NA	NA	NA	NA	NA	NA	NA
Maridi	M	5-14y	NA	Yes	No	NA	NA	No	No	No	No	NA	NA	NA	NA	NA	NA	NA	NA	NA	NA	NA
Maridi	F	≥15y	No	Yes	No	NA	NA	Yes	Yes	No	No	1	0	1	0	0	0	0	1	0	0	NA
Maridi	F	<5y	NA	Yes	NA	NA	NA	NA	NA	NA		NA	NA	NA	NA	NA	NA	NA	NA	NA	NA	NA
Maridi	F	<5y	NA	Yes	NA	NA	NA	NA	NA	NA		NA	NA	NA	NA	NA	NA	NA	NA	NA	NA	NA
Maridi	M	<5y	NA	Yes	No	NA	NA	NA	No	No	No	NA	NA	NA	NA	NA	NA	NA	NA	NA	NA	NA
Maridi	M	<5y	NA	Yes	NA	NA	NA	No	No	No	No	NA	NA	NA	NA	NA	NA	NA	NA	NA	NA	NA
Maridi	F	≥15y	No	Yes	No	NA	NA	Yes	Yes	No	No	1	0	1	0	0	0	0	1	0	0	NA
Maridi	F	≥15y	Yes	Yes	NA	NA	NA	Yes	Yes	No	No	0	0	1	0	0	0	0	0	0	0	Yes
Maridi	F	5-14y	NA	Yes	No	NA	NA	Yes	Yes	No	No	1	0	1	0	0	0	0	1	0	0	NA
Maridi	F	5-14y	NA	Yes	NA	NA	NA	Yes	Yes	No	No	NA	NA	NA	NA	NA	NA	NA	NA	NA	NA	NA
Maridi	F	5-14y	NA	Yes	No	NA	NA	No	No	No	No	1	0	0	0	0	0	0	0	0	0	Yes
Maridi	M	<5y	NA	Yes	No	NA	NA	NA	NA	NA		NA	NA	NA	NA	NA	NA	NA	NA	NA	NA	NA
Maridi	M	<5y	NA	Yes	NA	NA	NA	NA	NA	NA		NA	NA	NA	NA	NA	NA	NA	NA	NA	NA	NA
Maridi	F	≥15y	No	Yes	Yes	1	Yes	Yes	Yes	No	No	1	0	1	0	0	0	0	0	0	0	NA
Maridi	F	≥15y	No	Yes	Yes	1	Yes	Yes	Yes	No	No	0	0	1	0	0	0	0	0	0	0	Yes
Maridi	M	≥15y	NA	Yes	Yes	1	Yes	Yes	No	No	No	NA	NA	NA	NA	NA	NA	NA	NA	NA	NA	NA
Maridi	F	5-14y	NA	Yes	Yes	1	Yes	No	No	No	No	1	0	0	0	0	0	0	0	0	0	NA
Maridi	M	5-14y	NA	Yes	Yes	1	Yes	Yes	No	No	No	1	0	1	0	0	0	0	0	0	0	NA
Maridi	M	5-14y	NA	Yes	Yes	1	Yes	Yes	Yes	No	No	1	0	0	0	0	0	0	0	0	0	NA
Maridi	M	5-14y	NA	Yes	Yes	1	No	Yes	Yes	No	No	NA	NA	NA	NA	NA	NA	NA	NA	NA	NA	Yes
Maridi	F	≥15y	No	Yes	Yes	1	Yes	Yes	Yes	Yes	No	0	1	1	0	0	0	0	1	0	NA	Yes
Maridi	M	≥15y	NA	Yes	Yes	1	Yes	Yes	Yes	No	No	0	0	1	1	0	0	0	0	0	0	Yes
Maridi	F	≥15y	Yes	Yes	Yes	1	Yes	Yes	Yes	No	No	0	1	1	0	0	0	0	0	0	NA	Yes
Maridi	F	≥15y	No	Yes	Yes	1	Yes	Yes	Yes	No	No	0	1	0	0	0	0	0	0	0	NA	Yes
Maridi	M	≥15y	NA	Yes	Yes	1	Yes	No	Yes	No	No	0	1	0	0	0	0	0	0	0	NA	Yes
Maridi	M	≥15y	NA	Yes	Yes	1	Yes	NA	NA	Yes	Yes	NA	NA	NA	NA	NA	NA	NA	NA	NA	NA	NA
Maridi	M	≥15y	NA	Yes	Yes	1	Yes	Yes	Yes	No	No	0	1	0	0	0	0	0	0	0	NA	Yes
Maridi	F	5-14y	NA	Yes	Yes	1	Yes	Yes	Yes	No	No	0	0	1	0	0	0	0	0	0	0	Yes
Maridi	M	5-14y	NA	Yes	Yes	1	No	Yes	Yes	No	No	0	0	1	0	0	0	0	0	0	0	Yes
Maridi	M	≥15y	NA	Yes	Yes	1	No	Yes	Yes	Yes	Yes	0	0	1	0	0	1	0	1	0	0	Yes
Maridi	M	5-14y	NA	Yes	Yes	1	Yes	Yes	No	Yes	No	NA	NA	NA	NA	NA	NA	NA	NA	NA	NA	NA
Maridi	M	5-14y	NA	Yes	Yes	1	Yes	Yes	No	No	No	0	0	1	0	0	1	0	1	0	0	NA
Maridi	M	5-14y	NA	Yes	Yes	1	Yes	No	No	No	No	0	1	1	0	0	0	0	1	0	0	Yes
Maridi	M	≥15y	NA	Yes	Yes	1	No	Yes	Yes	No	No	0	0	1	0	0	0	0	0	0	0	Yes
Maridi	M	≥15y	NA	Yes	Yes	1	Yes	Yes	No	No	No	0	1	1	0	0	0	0	1	0	NA	Yes
Maridi	F	≥15y	No	Yes	Yes	1	Yes	Yes	Yes	No	No	NA	NA	NA	NA	NA	NA	NA	NA	NA	NA	Yes
Maridi	M	5-14y	NA	Yes	Yes	1	Yes	Yes	Yes	No	No	0	0	1	0	0	0	0	0	0	0	Yes
Maridi	F	≥15y	No	Yes	Yes	1	Yes	Yes	Yes	No	No	1	1	0	1	0	0	0	1	0	0	No
Maridi	M	≥15y	NA	Yes	Yes	1	Yes	No	NA	Yes	No	NA	NA	NA	NA	NA	NA	NA	NA	NA	NA	NA
Maridi	F	5-14y	NA	Yes	Yes	1	Yes	No	No	No	No	1	0	0	0	0	0	0	0	0	0	NA
Maridi	F	≥15y	No	Yes	No	NA	NA	Yes	Yes	No	No	NA	NA	NA	NA	NA	NA	NA	NA	NA	NA	NA
Maridi	F	≥15y	No	Yes	No	NA	NA	Yes	Yes	No	No	NA	NA	NA	NA	NA	NA	NA	NA	NA	NA	NA
Maridi	F	5-14y	NA	Yes	No	NA	NA	Yes	Yes	No	No	NA	NA	NA	NA	NA	NA	NA	NA	NA	NA	NA
Maridi	F	≥15y	No	Yes	No	NA	NA	Yes	No	No	No	0	0	0	0	0	0	0	0	0	0	Yes
Maridi	F	5-14y	NA	Yes	No	NA	NA	Yes	No	No	No	NA	NA	NA	NA	NA	NA	NA	NA	NA	NA	NA
Maridi	F	<5y	NA	Yes	NA	NA	NA	NA	NA	NA		NA	NA	NA	NA	NA	NA	NA	NA	NA	NA	NA
Maridi	M	<5y	NA	Yes	No	NA	NA	No	No	No	No	1	0	1	0	0	0	0	1	0	0	NA
Maridi	M	≥15y	NA	Yes	No	NA	NA	NA	NA	No	No	1	0	1	0	0	0	0	1	0	0	NA
Maridi	F	<5y	NA	Yes	NA	NA	NA	NA	NA	NA		NA	NA	NA	NA	NA	NA	NA	NA	NA	NA	NA
Maridi	F	<5y	NA	Yes	NA	NA	NA	NA	NA	NA		NA	NA	NA	NA	NA	NA	NA	NA	NA	NA	NA
Maridi	F	≥15y	No	Yes	No	NA	NA	Yes	Yes	No	No	1	0	0	1	0	0	0	0	0	0	NA
Maridi	M	5-14y	NA	Yes	No	NA	NA	Yes	Yes	No	No	0	0	1	0	0	1	0	0	0	0	Yes
Maridi	F	<5y	NA	No	NA	NA	NA	NA	NA	NA		NA	NA	NA	NA	NA	NA	NA	NA	NA	NA	NA
Maridi	M	<5y	NA	Yes	NA	NA	NA	No	No	No	No	NA	NA	NA	NA	NA	NA	NA	NA	NA	NA	NA
Maridi	F	≥15y	No	No	No	NA	NA	Yes	No	No		NA	NA	NA	NA	NA	NA	NA	NA	NA	NA	NA
Maridi	M	<5y	NA	Yes	NA	NA	NA	NA	NA	NA	No	NA	NA	NA	NA	NA	NA	NA	NA	NA	NA	NA
Maridi	M	5-14y	NA	Yes	Yes	1	Yes	No	No	No	No	NA	NA	NA	NA	NA	NA	NA	NA	NA	NA	NA
Maridi	M	≥15y	NA	Yes	Yes	1	Yes	Yes	Yes	No	No	0	0	1	0	0	0	0	0	0	0	Yes
Maridi	M	≥15y	NA	Yes	Yes	1	Yes	Yes	Yes	No	No	1	0	1	0	0	0	0	0	0	0	NA
Maridi	F	5-14y	NA	Yes	Yes	1	Yes	Yes	Yes	No	No	1	0	0	0	0	0	0	0	0	0	NA
Maridi	M	5-14y	NA	Yes	Yes	1	Yes	Yes	No	No	No	NA	NA	NA	NA	NA	NA	NA	NA	NA	NA	NA
Maridi	M	5-14y	NA	Yes	Yes	1	Yes	Yes	Yes	No	No	1	0	0	0	0	0	0	0	0	0	Yes
Maridi	F	≥15y	Yes	Yes	Yes	1	Yes	Yes	Yes	No	No	0	1	1	0	0	0	0	0	0	NA	Yes
Maridi	M	≥15y	NA	Yes	Yes	1	Yes	Yes	Yes	No	No	0	0	0	0	0	0	0	0	0	0	Yes
Maridi	M	≥15y	NA	Yes	Yes	1	Yes	Yes	Yes	No	No	0	1	1	0	0	0	0	0	0	NA	Yes
Maridi	M	5-14y	NA	Yes	Yes	1	Yes	Yes	Yes	No	No	0	0	1	0	0	0	0	0	0	0	Yes
Maridi	M	5-14y	NA	Yes	Yes	1	Yes	No	No	No	No	0	0	0	0	0	0	0	0	0	0	Yes
Maridi	F	5-14y	NA	Yes	Yes	1	Yes	Yes	Yes	No	No	1	0	1	0	0	0	0	0	0	0	Yes
Maridi	M	5-14y	NA	Yes	Yes	1	Yes	Yes	Yes	No	No	0	0	1	0	0	0	0	0	0	0	Yes
Maridi	F	≥15y	No	Yes	Yes	1	Yes	Yes	Yes	No	No	0	1	1	0	0	0	0	0	0	NA	Yes
Maridi	F	≥15y	No	Yes	Yes	1	Yes	Yes	Yes	No	No	0	0	1	0	0	0	0	0	0	0	Yes
Maridi	M	5-14y	NA	Yes	Yes	1	Yes	Yes	Yes	No	No	0	0	1	0	0	1	0	0	0	0	NA
Maridi	F	≥15y	No	Yes	Yes	1	Yes	Yes	Yes	No	No	1	0	1	1	0	0	0	0	0	0	NA
Maridi	F	≥15y	No	Yes	Yes	1	Yes	Yes	Yes	No	No	0	1	1	0	0	0	0	0	0	0	NA
Maridi	F	≥15y	No	Yes	Yes	1	No	No	No	No	No	NA	NA	NA	NA	NA	NA	NA	NA	NA	NA	Yes
Maridi	M	≥15y	NA	Yes	Yes	1	Yes	Yes	Yes	No	No	1	0	1	1	0	0	0	0	0	0	NA
Maridi	F	≥15y	Yes	Yes	No	NA	NA	Yes	Yes	No	No	0	0	1	0	0	0	0	0	0	0	NA
Maridi	F	≥15y	Yes	Yes	No	NA	NA	Yes	Yes	No	No	0	0	1	0	0	0	0	0	0	0	NA
Maridi	M	≥15y	NA	Yes	No	NA	NA	Yes	Yes	Yes		0	0	1	0	0	1	0	0	0	0	Yes
Maridi	F	5-14y	NA	Yes	NA	NA	NA	NA	NA	NA		NA	NA	NA	NA	NA	NA	NA	NA	NA	NA	NA
Maridi	F	<5y	NA	Yes	NA	NA	NA	NA	NA	NA		NA	NA	NA	NA	NA	NA	NA	NA	NA	NA	NA
Maridi	M	<5y	NA	Yes	NA	NA	NA	NA	NA	NA		NA	NA	NA	NA	NA	NA	NA	NA	NA	NA	NA
Maridi	M	<5y	NA	Yes	NA	NA	NA	NA	NA	NA		NA	NA	NA	NA	NA	NA	NA	NA	NA	NA	NA
Maridi	F	<5y	NA	Yes	NA	NA	NA	NA	NA	NA	No	NA	NA	NA	NA	NA	NA	NA	NA	NA	NA	NA
Maridi	M	≥15y	NA	Yes	Yes	1	Yes	Yes	Yes	No	No	1	1	0	0	0	0	0	0	0	0	Yes
Maridi	F	5-14y	NA	Yes	Yes	1	Yes	Yes	Yes	No	No	1	0	0	0	0	0	0	0	0	0	NA
Maridi	F	≥15y	Yes	Yes	No	NA	NA	Yes	Yes	No	No	1	0	0	0	0	0	0	0	0	0	Yes
Maridi	F	≥15y	Yes	Yes	No	NA	NA	Yes	Yes	No		1	0	0	0	0	0	0	0	0	0	Yes
Maridi	F	<5y	NA	Yes	NA	NA	NA	NA	NA	NA		NA	NA	NA	NA	NA	NA	NA	NA	NA	NA	NA
Maridi	F	<5y	NA	Yes	NA	NA	NA	NA	NA	NA	No	NA	NA	NA	NA	NA	NA	NA	NA	NA	NA	NA
Maridi	F	≥15y	No	Yes	Yes	1	Yes	Yes	Yes	No	No	1	0	1	0	0	0	0	0	0	0	Yes
Maridi	F	≥15y	No	Yes	No	NA	NA	Yes	Yes	No		NA	NA	NA	NA	NA	NA	NA	NA	NA	NA	NA
Maridi	M	<5y	NA	Yes	NA	NA	NA	NA	NA	NA	No	NA	NA	NA	NA	NA	NA	NA	NA	NA	NA	NA
Maridi	F	≥15y	No	NA	Yes	1	Yes	Yes	Yes	No	No	1	0	1	1	0	0	0	1	0	0	Yes
Maridi	F	≥15y	No	Yes	Yes	1	Yes	Yes	Yes	No	No	0	0	1	0	0	0	0	1	0	0	No
Maridi	F	≥15y	Yes	Yes	Yes	1	Yes	Yes	Yes	No	No	1	0	1	0	0	0	0	0	0	0	Yes
Maridi	F	≥15y	Yes	Yes	Yes	1	Yes	Yes	Yes	No	No	0	0	1	0	0	0	0	1	0	0	Yes
Maridi	F	≥15y	No	Yes	Yes	1	Yes	Yes	Yes	No	No	1	1	1	0	0	1	0	1	0	0	NA
Maridi	F	≥15y	No	Yes	Yes	1	Yes	Yes	Yes	No	No	1	1	1	1	0	0	1	0	0	0	Yes
Maridi	F	≥15y	No	Yes	No	NA	NA	Yes	Yes	No	No	1	1	1	1	0	0	0	1	0	0	NA
Maridi	M	≥15y	NA	Yes	No	NA	NA	Yes	Yes	No		1	1	1	0	0	0	0	0	0	0	NA
Maridi	F	<5y	NA	Yes	No	NA	NA	NA	NA	NA	No	NA	NA	NA	NA	NA	NA	NA	NA	NA	NA	NA
Maridi	F	<5y	NA	Yes	No	NA	NA	NA	NA	No		NA	NA	NA	NA	NA	NA	NA	NA	NA	NA	NA
Maridi	F	<5y	NA	Yes	NA	NA	NA	NA	NA	NA	No	NA	NA	NA	NA	NA	NA	NA	NA	NA	NA	NA
Maridi	M	5-14y	NA	Yes	Yes	1	Yes	Yes	No	No	No	0	0	1	0	0	0	0	0	0	0	Yes
Maridi	M	≥15y	NA	Yes	Yes	1	Yes	Yes	Yes	No	No	0	0	1	0	0	0	0	0	0	0	Yes
Maridi	M	5-14y	NA	Yes	Yes	1	Yes	Yes	Yes	No	No	1	0	1	0	0	0	0	0	0	0	Yes
Maridi	M	≥15y	NA	Yes	Yes	1	Yes	Yes	Yes	No	No	0	0	0	0	0	0	0	0	0	0	Yes
Maridi	M	≥15y	NA	Yes	Yes	1	Yes	Yes	Yes	No	No	0	1	1	0	0	0	0	0	0	0	Yes
Maridi	F	≥15y	No	Yes	Yes	1	Yes	Yes	Yes	No	No	1	0	1	0	0	1	0	0	0	0	Yes
Maridi	F	≥15y	No	Yes	Yes	1	Yes	Yes	No	No	No	0	0	1	0	0	0	0	0	0	0	Yes
Maridi	M	≥15y	NA	Yes	Yes	1	Yes	Yes	Yes	No	No	1	1	1	0	0	0	0	0	0	0	NA
Maridi	F	≥15y	No	Yes	No	NA	NA	Yes	Yes	No	No	0	1	1	0	0	0	0	0	0	0	Yes
Maridi	F	≥15y	No	Yes	No	NA	NA	No	No	No	No	1	0	1	0	0	1	0	0	0	0	Yes
Maridi	F	<5y	NA	Yes	No	NA	NA	No	No	No	No	NA	NA	NA	NA	NA	NA	NA	NA	NA	NA	NA
Maridi	F	≥15y	Yes	Yes	No	NA	NA	Yes	Yes	No		0	0	1	0	0	0	0	0	0	0	Yes
Maridi	F	<5y	NA	Yes	No	NA	NA	NA	NA	NA		NA	NA	NA	NA	NA	NA	NA	NA	NA	NA	NA
Maridi	M	<5y	NA	Yes	NA	NA	NA	NA	NA	NA	No	NA	NA	NA	NA	NA	NA	NA	NA	NA	NA	NA
Maridi	F	5-14y	NA	Yes	Yes	1	Yes	Yes	Yes	No	No	0	0	1	0	0	0	0	0	0	0	NA
Maridi	M	5-14y	NA	Yes	Yes	1	Yes	Yes	Yes	No	No	0	0	1	0	0	0	0	0	0	0	NA
Maridi	F	≥15y	No	Yes	Yes	1	Yes	Yes	Yes	No	No	1	0	1	0	0	0	0	0	0	0	Yes
Maridi	F	≥15y	No	Yes	No	NA	NA	Yes	Yes	No		0	0	1	0	0	0	0	0	0	0	Yes
Maridi	M	<5y	NA	Yes	NA	NA	NA	NA	NA	NA	No	NA	NA	NA	NA	NA	NA	NA	NA	NA	NA	NA
Maridi	F	<5y	NA	Yes	NA	NA	NA	NA	NA	No	No	NA	NA	NA	NA	NA	NA	NA	NA	NA	NA	NA
Maridi	M	<5y	NA	Yes	NA	NA	NA	Yes	Yes	No		NA	NA	NA	NA	NA	NA	NA	NA	NA	NA	NA
Maridi	F	<5y	NA	Yes	NA	NA	NA	NA	NA	NA		NA	NA	NA	NA	NA	NA	NA	NA	NA	NA	NA
Maridi	M	<5y	NA	Yes	NA	NA	NA	NA	NA	NA		NA	NA	NA	NA	NA	NA	NA	NA	NA	NA	NA
Maridi	M	<5y	NA	Yes	NA	NA	NA	NA	NA	NA	No	NA	NA	NA	NA	NA	NA	NA	NA	NA	NA	NA
Maridi	M	5-14y	NA	Yes	No	NA	NA	No	No	No	No	1	0	1	0	0	1	0	0	0	0	Yes
Maridi	M	5-14y	NA	Yes	Yes	1	Yes	No	No	No	No	NA	NA	NA	NA	NA	NA	NA	NA	NA	NA	NA
Maridi	F	≥15y	No	Yes	Yes	1	Yes	Yes	Yes	No	No	1	1	1	1	0	0	0	0	0	0	Yes
Maridi	M	≥15y	NA	Yes	Yes	1	Yes	Yes	Yes	No	No	NA	NA	NA	NA	NA	NA	NA	NA	NA	NA	Yes
Maridi	F	≥15y	No	Yes	Yes	1	Yes	Yes	Yes	No	No	1	0	1	1	0	0	0	0	0	0	NA
Maridi	F	≥15y	Yes	Yes	No	NA	NA	Yes	Yes	No	No	1	1	1	1	0	0	0	1	0	0	NA
Maridi	F	≥15y	Yes	Yes	No	NA	NA	Yes	Yes	No		1	0	1	1	0	0	0	0	0	0	NA
Maridi	M	<5y	NA	Yes	NA	NA	NA	NA	NA	NA		NA	NA	NA	NA	NA	NA	NA	NA	NA	NA	NA
Maridi	M	<5y	NA	Yes	NA	NA	NA	NA	NA	NA		NA	NA	NA	NA	NA	NA	NA	NA	NA	NA	NA
Maridi	F	<5y	NA	Yes	NA	NA	NA	NA	NA	NA	No	NA	NA	NA	NA	NA	NA	NA	NA	NA	NA	NA
Maridi	F	≥15y	No	Yes	No	NA	NA	Yes	Yes	No	No	1	1	1	0	0	0	0	0	0	0	NA
Maridi	M	5-14y	NA	Yes	NA	NA	NA	No	No	No	No	NA	NA	NA	NA	NA	NA	NA	NA	NA	NA	NA
Maridi	F	≥15y	Yes	Yes	Yes	1	Yes	Yes	Yes	Yes	No	0	1	1	0	0	0	0	0	0	NA	Yes
Maridi	M	≥15y	NA	Yes	Yes	1	Yes	Yes	No	No	No	0	1	1	0	0	0	0	0	0	NA	Yes
Maridi	M	≥15y	NA	Yes	Yes	1	Yes	Yes	Yes	No	No	0	1	1	0	0	0	0	0	0	NA	Yes
Maridi	F	5-14y	NA	Yes	Yes	1	Yes	Yes	Yes	No	No	1	1	1	0	0	0	0	0	0	0	Yes
Maridi	F	5-14y	NA	Yes	Yes	1	Yes	Yes	Yes	No	No	0	1	0	0	0	0	0	0	0	NA	No
Maridi	M	≥15y	NA	Yes	Yes	1	Yes	Yes	Yes	No	No	0	1	0	1	0	0	0	0	0	0	Yes
Maridi	M	≥15y	NA	Yes	Yes	1	Yes	Yes	Yes	No	No	1	0	0	0	0	0	0	0	0	0	Yes
Maridi	F	≥15y	No	Yes	Yes	1	Yes	Yes	Yes	No	No	0	1	1	0	0	0	0	0	0	NA	Yes
Maridi	F	5-14y	NA	Yes	Yes	1	Yes	Yes	Yes	No	No	0	1	1	0	0	0	0	0	0	NA	NA
Maridi	F	≥15y	No	Yes	Yes	1	Yes	Yes	Yes	No	No	0	1	0	0	0	0	0	0	0	0	Yes
Maridi	M	≥15y	NA	Yes	No	NA	NA	Yes	Yes	No	No	0	1	1	0	0	0	0	0	0	0	Yes
Maridi	F	5-14y	NA	Yes	No	NA	NA	Yes	Yes	No	No	NA	NA	NA	NA	NA	NA	NA	NA	NA	NA	NA
Maridi	F	≥15y	No	Yes	No	NA	NA	Yes	Yes	No	No	0	0	1	0	0	1	0	0	0	0	NA
Maridi	M	≥15y	NA	Yes	No	NA	NA	Yes	Yes	No	No	0	0	1	0	0	1	0	0	0	0	Yes
Maridi	F	5-14y	NA	Yes	No	NA	NA	No	No	No	No	NA	NA	NA	NA	NA	NA	NA	NA	NA	NA	NA
Maridi	F	≥15y	No	Yes	No	NA	NA	Yes	Yes	No		1	0	0	0	0	0	0	0	0	0	Yes
Maridi	M	<5y	NA	Yes	NA	NA	NA	NA	NA	NA	No	NA	NA	NA	NA	NA	NA	NA	NA	NA	NA	NA
Maridi	F	≥15y	Yes	No	No	NA	NA	Yes	No	No	No	0	0	1	0	0	0	0	1	0	0	Yes
Maridi	F	<5y	NA	Yes	NA	NA	NA	No	No	No	No	NA	NA	NA	NA	NA	NA	NA	NA	NA	NA	NA
Maridi	M	<5y	NA	Yes	NA	NA	NA	NA	NA	No	No	NA	NA	NA	NA	NA	NA	NA	NA	NA	NA	NA
Maridi	F	≥15y	No	Yes	No	NA	NA	Yes	Yes	No		1	0	1	0	0	0	0	0	0	0	NA
Maridi	M	<5y	NA	Yes	NA	NA	NA	NA	NA	NA	No	NA	NA	NA	NA	NA	NA	NA	NA	NA	NA	NA
Maridi	M	≥15y	NA	Yes	Yes	1	Yes	Yes	Yes	No	No	0	0	1	0	0	0	0	1	0	0	Yes
Maridi	M	≥15y	NA	Yes	Yes	1	Yes	Yes	Yes	Yes	No	0	0	1	0	0	0	0	0	0	0	Yes
Maridi	M	5-14y	NA	Yes	Yes	1	Yes	Yes	No	No	No	1	0	1	0	0	1	0	0	0	0	NA
Maridi	F	5-14y	NA	Yes	Yes	1	Yes	Yes	No	Yes	No	NA	NA	NA	NA	NA	NA	NA	NA	NA	NA	NA
Maridi	F	5-14y	NA	Yes	Yes	1	Yes	Yes	Yes	Yes	No	0	0	1	0	0	1	0	0	0	0	Yes
Maridi	F	≥15y	No	Yes	Yes	1	Yes	Yes	Yes	No	No	NA	NA	NA	NA	NA	NA	NA	NA	NA	NA	Yes
Maridi	F	≥15y	No	Yes	Yes	1	Yes	Yes	Yes	No	No	0	1	1	1	0	0	0	0	0	NA	Yes
Maridi	M	≥15y	NA	Yes	Yes	1	Yes	Yes	No	No	No	1	0	1	0	0	0	0	0	0	0	NA
Maridi	M	5-14y	NA	Yes	Yes	1	Yes	Yes	No	No	No	1	0	1	0	0	0	0	1	0	0	NA
Maridi	F	≥15y	No	Yes	Yes	1	Yes	Yes	Yes	No	No	0	0	1	0	0	1	0	0	0	0	Yes
Maridi	M	5-14y	NA	Yes	Yes	1	Yes	Yes	No	No	No	1	0	1	1	0	0	0	0	0	0	NA
Maridi	F	≥15y	No	Yes	Yes	1	No	Yes	Yes	No	No	NA	NA	NA	NA	NA	NA	NA	NA	NA	NA	Yes
Maridi	M	≥15y	NA	Yes	Yes	1	Yes	Yes	No	No	No	0	0	1	0	0	0	0	1	0	0	Yes
Maridi	F	≥15y	No	Yes	Yes	1	Yes	Yes	Yes	No	No	0	1	0	0	0	0	0	0	0	0	Yes
Maridi	F	5-14y	NA	Yes	Yes	1	Yes	No	No	No	No	1	0	1	0	0	0	0	0	0	0	NA
Maridi	M	5-14y	NA	Yes	Yes	1	Yes	Yes	No	No	No	1	0	1	0	0	1	0	0	0	0	NA
Maridi	M	5-14y	NA	Yes	Yes	1	Yes	Yes	No	No	No	1	0	1	0	0	0	0	1	0	0	NA
Maridi	F	≥15y	No	Yes	Yes	1	Yes	Yes	Yes	No	No	0	0	1	0	0	0	0	0	0	0	Yes
Maridi	M	≥15y	NA	Yes	Yes	1	No	Yes	Yes	No	No	0	0	1	0	0	0	0	0	0	0	Yes
Maridi	M	≥15y	NA	Yes	Yes	1	No	Yes	Yes	No	No	0	0	1	0	0	0	0	1	0	0	Yes
Maridi	M	≥15y	NA	Yes	Yes	1	Yes	Yes	Yes	No	No	1	1	1	0	0	0	0	0	0	0	NA
Maridi	M	≥15y	NA	Yes	Yes	0	NA	Yes	Yes	No	No	0	0	1	0	0	0	0	0	0	0	Yes
Maridi	M	≥15y	NA	Yes	No	NA	NA	Yes	Yes	No	No	0	0	0	0	0	0	0	0	0	0	NA
Maridi	M	5-14y	NA	Yes	No	NA	NA	Yes	Yes	No	No	0	0	1	0	0	0	0	0	0	0	Yes
Maridi	M	≥15y	NA	No	No	NA	NA	Yes	No	No	No	NA	NA	NA	NA	NA	NA	NA	NA	NA	NA	Yes
Maridi	M	≥15y	NA	Yes	No	NA	NA	Yes	No	No		1	0	1	0	0	0	0	1	0	0	NA
Maridi	M	5-14y	NA	Yes	NA	NA	NA	NA	NA	NA		NA	NA	NA	NA	NA	NA	NA	NA	NA	NA	NA
Maridi	F	<5y	NA	Yes	NA	NA	NA	NA	NA	NA		NA	NA	NA	NA	NA	NA	NA	NA	NA	NA	NA
Maridi	M	<5y	NA	Yes	NA	NA	NA	NA	NA	NA		NA	NA	NA	NA	NA	NA	NA	NA	NA	NA	NA
Maridi	M	<5y	NA	Yes	NA	NA	NA	NA	NA	NA	No	NA	NA	NA	NA	NA	NA	NA	NA	NA	NA	NA
Maridi	F	≥15y	Yes	Yes	No	NA	NA	Yes	Yes	No		0	0	1	0	0	0	0	0	0	0	NA
Maridi	F	<5y	NA	Yes	NA	NA	NA	NA	NA	NA		NA	NA	NA	NA	NA	NA	NA	NA	NA	NA	NA
Maridi	F	<5y	NA	Yes	NA	NA	NA	NA	NA	NA	No	NA	NA	NA	NA	NA	NA	NA	NA	NA	NA	NA
Maridi	M	≥15y	NA	Yes	No	NA	NA	Yes	Yes	No	No	NA	NA	NA	NA	NA	NA	NA	NA	NA	NA	Yes
Maridi	F	<5y	NA	Yes	NA	NA	NA	No	No	No	No	0	1	1	0	0	0	0	1	0	0	NA
Maridi	M	≥15y	NA	No	No	NA	NA	Yes	Yes	No	No	NA	NA	NA	NA	NA	NA	NA	NA	NA	NA	NA
Maridi	M	≥15y	NA	Yes	No	NA	NA	Yes	No	No		0	0	1	0	0	0	0	1	0	0	Yes
Maridi	F	5-14y	NA	Yes	NA	NA	NA	NA	NA	NA		NA	NA	NA	NA	NA	NA	NA	NA	NA	NA	NA
Maridi	M	<5y	NA	No	NA	NA	NA	NA	NA	NA	No	NA	NA	NA	NA	NA	NA	NA	NA	NA	NA	NA
Maridi	F	≥15y	No	Yes	Yes	1	No	Yes	Yes	No	No	0	0	1	0	0	0	0	0	0	0	Yes
Maridi	F	≥15y	No	Yes	Yes	1	Yes	Yes	Yes	No	No	0	1	1	0	0	0	0	1	0	0	Yes
Maridi	F	≥15y	No	Yes	Yes	1	Yes	Yes	Yes	No	No	1	1	1	0	0	0	0	0	0	0	Yes
Maridi	F	≥15y	No	Yes	Yes	1	Yes	Yes	Yes	Yes	No	0	0	1	0	0	0	0	0	0	0	Yes
Maridi	F	≥15y	No	Yes	Yes	1	Yes	Yes	Yes	No	Yes	0	0	1	0	0	0	0	0	0	0	Yes
Maridi	M	≥15y	NA	Yes	Yes	1	No	Yes	Yes	Yes	No	0	1	1	1	0	0	0	0	0	NA	Yes
Maridi	F	5-14y	NA	Yes	Yes	1	Yes	No	No	No	No	1	0	1	0	0	1	0	0	0	0	Yes
Maridi	F	≥15y	Yes	Yes	Yes	1	No	Yes	Yes	No	Yes	1	1	1	1	0	0	0	1	0	NA	NA
Maridi	M	≥15y	NA	Yes	Yes	1	Yes	Yes	Yes	Yes	No	1	0	0	0	0	0	0	0	0	0	Yes
Maridi	F	≥15y	No	Yes	Yes	1	No	Yes	Yes	No	No	NA	NA	NA	NA	NA	NA	NA	NA	NA	NA	Yes
Maridi	F	≥15y	No	Yes	Yes	1	Yes	Yes	Yes	No	No	1	0	1	0	0	0	0	1	0	0	Yes
Maridi	M	≥15y	NA	Yes	Yes	1	Yes	Yes	Yes	No	No	1	0	1	0	0	0	0	1	0	0	Yes
Maridi	M	5-14y	NA	Yes	Yes	1	Yes	Yes	Yes	No		0	0	1	0	0	0	0	0	0	0	Yes
Maridi	M	≥15y	NA	Yes	Yes	1	Yes	NA	NA	NA	No	1	0	1	0	0	0	0	1	0	0	NA
Maridi	F	5-14y	NA	Yes	Yes	1	No	Yes	Yes	No	No	NA	NA	NA	NA	NA	NA	NA	NA	NA	NA	Yes
Maridi	F	≥15y	No	No	No	NA	NA	Yes	Yes	No	No	NA	NA	NA	NA	NA	NA	NA	NA	NA	NA	NA
Maridi	F	≥15y	Yes	Yes	No	NA	NA	Yes	Yes	No		0	1	1	0	0	0	0	1	0	NA	Yes
Maridi	F	<5y	NA	Yes	NA	NA	NA	NA	NA	NA	No	NA	NA	NA	NA	NA	NA	NA	NA	NA	NA	NA
Maridi	F	≥15y	Yes	Yes	No	NA	NA	Yes	Yes	No	No	1	1	1	0	0	0	0	1	0	0	Yes
Maridi	M	5-14y	NA	Yes	No	NA	NA	No	No	No		1	0	0	0	0	0	0	0	0	0	NA
Maridi	F	<5y	NA	Yes	NA	NA	NA	NA	NA	NA		NA	NA	NA	NA	NA	NA	NA	NA	NA	NA	NA
Maridi	F	<5y	NA	Yes	NA	NA	NA	NA	NA	NA	No	NA	NA	NA	NA	NA	NA	NA	NA	NA	NA	NA
Maridi	M	≥15y	NA	Yes	No	NA	NA	Yes	Yes	No		1	0	0	0	0	1	0	1	0	0	NA
Maridi	F	5-14y	NA	Yes	NA	NA	NA	NA	NA	NA		NA	NA	NA	NA	NA	NA	NA	NA	NA	NA	NA
Maridi	M	5-14y	NA	Yes	NA	NA	NA	NA	NA	NA		NA	NA	NA	NA	NA	NA	NA	NA	NA	NA	NA
Maridi	M	<5y	NA	No	NA	NA	NA	NA	NA	NA	No	NA	NA	NA	NA	NA	NA	NA	NA	NA	NA	NA
Maridi	M	≥15y	NA	Yes	Yes	1	Yes	Yes	Yes	No	No	1	0	1	0	0	0	0	1	0	0	NA
Maridi	F	≥15y	No	Yes	Yes	1	Yes	Yes	No	No	No	1	0	1	0	0	0	0	0	0	0	NA
Maridi	M	5-14y	NA	Yes	Yes	1	Yes	Yes	Yes	No	No	1	0	1	0	0	0	0	0	0	0	Yes
Maridi	M	5-14y	NA	Yes	Yes	1	Yes	Yes	No	No	No	1	0	1	0	0	0	0	0	0	0	NA
Maridi	F	5-14y	NA	Yes	Yes	1	Yes	Yes	Yes	No	No	1	0	0	0	0	0	0	0	0	0	Yes
Maridi	M	≥15y	NA	Yes	Yes	1	Yes	Yes	Yes	No	No	1	0	1	0	0	0	0	0	0	0	Yes
Maridi	F	≥15y	Yes	Yes	Yes	1	Yes	Yes	Yes	No	No	0	1	1	0	0	0	0	0	0	NA	Yes
Maridi	M	≥15y	NA	Yes	Yes	1	Yes	Yes	No	No	No	1	0	1	1	0	0	0	0	0	0	NA
Maridi	M	5-14y	NA	Yes	Yes	1	Yes	No	No	No	No	1	0	1	0	0	0	0	0	0	0	NA
Maridi	F	5-14y	NA	Yes	Yes	1	Yes	Yes	Yes	No	No	1	0	1	0	0	0	0	0	0	0	NA
Maridi	F	5-14y	NA	Yes	Yes	1	Yes	Yes	Yes	Yes	No	0	0	1	0	0	0	0	0	0	NA	Yes
Maridi	M	5-14y	NA	Yes	Yes	1	Yes	Yes	No	No	No	NA	NA	NA	NA	NA	NA	NA	NA	NA	NA	Yes
Maridi	F	5-14y	NA	Yes	Yes	1	Yes	Yes	Yes	No	No	1	0	0	1	0	0	0	1	0	0	NA
Maridi	F	5-14y	NA	Yes	Yes	1	Yes	Yes	Yes	No	No	0	0	1	0	0	1	0	0	0	0	Yes
Maridi	M	5-14y	NA	Yes	Yes	1	Yes	Yes	Yes	No	No	0	0	1	0	0	1	0	1	0	0	NA
Maridi	M	<5y	NA	Yes	Yes	1	Yes	Yes	No	No	No	1	0	1	1	0	0	0	0	0	0	NA
Maridi	F	≥15y	No	Yes	Yes	1	Yes	Yes	Yes	No	No	1	0	1	0	0	0	0	0	0	0	Yes
Maridi	M	≥15y	NA	Yes	Yes	1	Yes	Yes	Yes	No	No	1	0	1	1	0	0	0	0	0	0	NA
Maridi	F	≥15y	No	Yes	Yes	1	Yes	Yes	No	No	No	1	0	1	0	0	0	0	0	0	0	NA
Maridi	F	≥15y	No	Yes	Yes	1	Yes	Yes	No	No	No	1	0	1	1	0	0	0	0	0	0	NA
Maridi	M	5-14y	NA	Yes	Yes	1	Yes	Yes	Yes	No	No	1	0	1	0	0	0	0	0	0	0	NA
Maridi	F	5-14y	NA	Yes	Yes	1	Yes	Yes	Yes	No	No	1	0	1	1	0	0	0	0	0	0	NA
Maridi	M	≥15y	NA	No	Yes	1	Yes	Yes	Yes	No	No	1	1	1	1	0	0	0	0	0	0	Yes
Maridi	F	5-14y	NA	Yes	Yes	1	Yes	Yes	Yes	No	No	1	0	1	1	0	0	0	0	0	0	NA
Maridi	M	5-14y	NA	Yes	Yes	1	Yes	Yes	Yes	No	No	1	0	1	1	0	0	0	0	0	0	NA
Maridi	F	≥15y	No	Yes	Yes	1	Yes	Yes	No	No	No	1	0	1	1	0	0	0	0	0	0	NA
Maridi	F	≥15y	No	Yes	No	NA	NA	Yes	Yes	Yes	No	0	0	1	0	0	1	0	0	0	0	NA
Maridi	M	≥15y	NA	Yes	No	NA	NA	Yes	Yes	No	No	0	0	1	0	0	1	0	1	0	0	Yes
Maridi	F	5-14y	NA	Yes	No	NA	NA	Yes	Yes	No	No	0	0	1	0	0	1	0	0	0	0	NA
Maridi	M	5-14y	NA	Yes	No	NA	NA	Yes	Yes	No	Yes	0	0	1	0	0	1	0	1	0	0	Yes
Maridi	F	≥15y	No	Yes	No	NA	NA	Yes	Yes	Yes	No	NA	NA	NA	NA	NA	NA	NA	NA	NA	NA	NA
Maridi	F	5-14y	NA	Yes	No	NA	NA	Yes	Yes	No	No	NA	NA	NA	NA	NA	NA	NA	NA	NA	NA	NA
Maridi	M	5-14y	NA	Yes	No	NA	NA	Yes	No	No	No	NA	NA	NA	NA	NA	NA	NA	NA	NA	NA	NA
Maridi	M	5-14y	NA	Yes	No	NA	NA	Yes	Yes	No		NA	NA	NA	NA	NA	NA	NA	NA	NA	NA	NA
Maridi	F	<5y	NA	Yes	NA	NA	NA	NA	NA	NA		NA	NA	NA	NA	NA	NA	NA	NA	NA	NA	NA
Maridi	M	<5y	NA	Yes	NA	NA	NA	NA	NA	NA	No	NA	NA	NA	NA	NA	NA	NA	NA	NA	NA	NA
Maridi	M	<5y	NA	Yes	No	NA	NA	Yes	No	No		1	0	0	1	0	0	0	0	0	0	NA
Maridi	M	<5y	NA	Yes	NA	NA	NA	NA	NA	NA		NA	NA	NA	NA	NA	NA	NA	NA	NA	NA	NA
Maridi	M	<5y	NA	Yes	NA	NA	NA	NA	NA	NA	No	NA	NA	NA	NA	NA	NA	NA	NA	NA	NA	NA
Maridi	F	≥15y	Yes	Yes	No	NA	NA	Yes	Yes	No		NA	NA	NA	NA	NA	NA	NA	NA	NA	NA	Yes
Maridi	M	<5y	NA	Yes	NA	NA	NA	NA	NA	NA	No	NA	NA	NA	NA	NA	NA	NA	NA	NA	NA	NA
Maridi	F	≥15y	Yes	Yes	No	NA	NA	Yes	Yes	No		0	0	1	0	0	0	0	0	0	0	NA
Maridi	F	<5y	NA	Yes	NA	NA	NA	NA	NA	NA		NA	NA	NA	NA	NA	NA	NA	NA	NA	NA	NA
Maridi	F	<5y	NA	Yes	NA	NA	NA	NA	NA	NA		NA	NA	NA	NA	NA	NA	NA	NA	NA	NA	NA
Maridi	M	<5y	NA	No	NA	NA	NA	NA	NA	NA	No	NA	NA	NA	NA	NA	NA	NA	NA	NA	NA	NA
Maridi	F	≥15y	No	Yes	Yes	1	Yes	Yes	Yes	No	No	1	0	1	0	0	0	0	0	0	0	Yes
Maridi	M	5-14y	NA	Yes	Yes	1	Yes	Yes	Yes	No	No	1	0	1	0	0	0	0	0	0	0	NA
Maridi	M	5-14y	NA	Yes	Yes	1	Yes	Yes	Yes	No	No	NA	NA	NA	NA	NA	NA	NA	NA	NA	NA	NA
Maridi	M	5-14y	NA	Yes	Yes	1	Yes	Yes	No	No	No	0	0	1	0	0	0	0	0	0	0	Yes
Maridi	M	5-14y	NA	Yes	Yes	1	Yes	Yes	Yes	No		0	0	1	0	0	0	0	0	0	0	Yes
Maridi	F	≥15y	No	Yes	Yes	1	Yes	No	No	NA	No	1	1	1	0	0	0	0	0	0	0	NA
Maridi	M	≥15y	NA	Yes	Yes	1	Yes	Yes	Yes	No	No	0	0	1	0	0	0	0	0	0	0	Yes
Maridi	F	≥15y	No	Yes	Yes	1	Yes	Yes	Yes	No	No	0	0	1	0	0	0	0	0	0	0	Yes
Maridi	M	≥15y	NA	Yes	No	NA	NA	Yes	Yes	No	No	NA	NA	NA	NA	NA	NA	NA	NA	NA	NA	NA
Maridi	F	≥15y	No	Yes	No	NA	NA	Yes	Yes	No	No	0	0	1	0	0	1	0	0	0	0	NA
Maridi	M	5-14y	NA	Yes	No	NA	NA	Yes	No	No	No	0	0	1	0	0	0	0	0	0	0	NA
Maridi	M	5-14y	NA	Yes	No	NA	NA	Yes	Yes	No	No	1	0	1	0	0	0	0	0	0	0	NA
Maridi	M	≥15y	NA	Yes	No	NA	NA	No	No	No	No	0	1	1	0	0	0	0	0	0	0	Yes
Maridi	F	5-14y	NA	Yes	No	NA	NA	Yes	Yes	No	No	NA	NA	NA	NA	NA	NA	NA	NA	NA	NA	NA
Maridi	M	5-14y	NA	Yes	No	NA	NA	No	No	No	No	0	0	1	0	0	0	0	0	0	0	NA
Maridi	F	≥15y	Yes	Yes	No	NA	NA	Yes	Yes	No		1	1	0	0	0	0	0	1	0	0	NA
Maridi	M	5-14y	NA	Yes	NA	NA	NA	NA	NA	NA		NA	NA	NA	NA	NA	NA	NA	NA	NA	NA	NA
Maridi	F	<5y	NA	Yes	NA	NA	NA	NA	NA	NA	No	NA	NA	NA	NA	NA	NA	NA	NA	NA	NA	NA
Maridi	F	≥15y	No	Yes	No	NA	NA	Yes	Yes	No		0	0	1	0	0	0	0	0	0	0	NA
Maridi	F	<5y	NA	Yes	NA	NA	NA	NA	NA	NA	No	NA	NA	NA	NA	NA	NA	NA	NA	NA	NA	NA
Maridi	F	<5y	NA	Yes	NA	NA	NA	No	NA	No		NA	NA	NA	NA	NA	NA	NA	NA	NA	NA	NA
Maridi	M	<5y	NA	Yes	NA	NA	NA	NA	NA	NA		NA	NA	NA	NA	NA	NA	NA	NA	NA	NA	NA
Maridi	M	<5y	NA	Yes	NA	NA	NA	NA	NA	NA		NA	NA	NA	NA	NA	NA	NA	NA	NA	NA	NA
Maridi	F	<5y	NA	Yes	NA	NA	NA	NA	NA	NA		NA	NA	NA	NA	NA	NA	NA	NA	NA	NA	NA
Maridi	M	<5y	NA	Yes	NA	NA	NA	NA	NA	NA		NA	NA	NA	NA	NA	NA	NA	NA	NA	NA	NA
Maridi	M	<5y	NA	Yes	NA	NA	NA	NA	NA	NA		NA	NA	NA	NA	NA	NA	NA	NA	NA	NA	NA
Maridi	M	<5y	NA	Yes	NA	NA	NA	NA	NA	NA	No	NA	NA	NA	NA	NA	NA	NA	NA	NA	NA	NA
Maridi	F	5-14y	NA	Yes	No	NA	NA	Yes	Yes	No		NA	NA	NA	NA	NA	NA	NA	NA	NA	NA	NA
Maridi	F	<5y	NA	Yes	NA	NA	NA	NA	NA	NA		NA	NA	NA	NA	NA	NA	NA	NA	NA	NA	NA
Maridi	M	<5y	NA	Yes	NA	NA	NA	NA	NA	NA		NA	NA	NA	NA	NA	NA	NA	NA	NA	NA	NA
Maridi	F	<5y	NA	Yes	NA	NA	NA	NA	NA	NA	No	NA	NA	NA	NA	NA	NA	NA	NA	NA	NA	NA
Ngamunde	M	≥15y	NA	Yes	Yes	1	Yes	Yes	Yes	No	No	1	0	1	0	0	0	0	0	0	0	Yes
Ngamunde	F	≥15y	Yes	Yes	Yes	1	Yes	Yes	Yes	No	No	0	0	1	0	0	0	0	0	0	0	Yes
Ngamunde	M	≥15y	NA	Yes	Yes	1	Yes	Yes	Yes	No	No	0	1	1	0	0	0	0	0	0	0	Yes
Ngamunde	M	≥15y	NA	Yes	Yes	1	Yes	Yes	Yes	Yes	No	0	0	1	0	0	0	0	0	0	0	NA
Ngamunde	F	≥15y	Yes	Yes	Yes	1	Yes	Yes	Yes	Yes	No	0	0	1	0	0	0	0	0	0	0	NA
Ngamunde	M	≥15y	NA	Yes	Yes	1	Yes	Yes	Yes	No	No	1	0	1	0	0	0	0	0	0	0	Yes
Ngamunde	M	≥15y	NA	Yes	Yes	1	Yes	Yes	Yes	No	No	0	0	1	0	0	0	0	0	0	0	Yes
Ngamunde	F	≥15y	No	Yes	Yes	1	Yes	Yes	Yes	No	No	0	0	1	0	0	0	0	0	0	0	Yes
Ngamunde	F	≥15y	No	Yes	Yes	1	Yes	Yes	Yes	No	No	0	0	1	0	0	0	0	0	0	0	NA
Ngamunde	F	≥15y	Yes	Yes	Yes	1	Yes	Yes	Yes	No	No	0	0	1	0	0	0	0	0	0	0	Yes
Ngamunde	M	5-14y	NA	Yes	Yes	1	Yes	Yes	Yes	No	No	0	0	1	0	0	0	0	0	0	0	Yes
Ngamunde	F	≥15y	No	Yes	Yes	1	Yes	Yes	Yes	No	No	1	0	1	0	0	0	0	1	0	0	Yes
Ngamunde	M	5-14y	NA	Yes	Yes	1	Yes	Yes	Yes	No	No	1	0	1	0	0	0	0	1	0	0	NA
Ngamunde	M	5-14y	NA	Yes	Yes	1	Yes	Yes	Yes	No	No	1	0	1	0	0	0	0	0	0	0	NA
Ngamunde	M	≥15y	NA	Yes	Yes	0	NA	Yes	Yes	No	No	1	0	1	0	0	0	0	0	0	0	NA
Ngamunde	F	≥15y	No	Yes	Yes	0	NA	Yes	Yes	No	No	0	0	1	0	0	0	0	0	0	0	Yes
Ngamunde	F	≥15y	No	Yes	No	NA	NA	Yes	No	No	No	0	0	1	0	0	0	0	0	0	0	Yes
Ngamunde	F	≥15y	Yes	Yes	No	NA	NA	Yes	Yes	No	No	1	0	1	0	0	0	0	0	0	0	NA
Ngamunde	F	5-14y	NA	Yes	No	NA	NA	Yes	Yes	Yes	No	1	0	1	0	0	0	0	0	0	0	NA
Ngamunde	M	≥15y	NA	Yes	No	NA	NA	Yes	Yes	No	No	1	0	1	0	0	0	0	0	0	0	NA
Ngamunde	M	5-14y	NA	Yes	No	NA	NA	No	No	No	No	NA	NA	NA	NA	NA	NA	NA	NA	NA	NA	NA
Ngamunde	F	≥15y	No	No	No	NA	NA	Yes	Yes	No	No	1	1	1	1	0	0	0	0	0	0	Yes
Ngamunde	F	≥15y	Yes	Yes	No	NA	NA	Yes	Yes	No	No	1	0	1	0	0	1	0	0	0	0	Yes
Ngamunde	F	≥15y	Yes	Yes	No	NA	NA	Yes	Yes	No	No	1	0	1	0	0	0	0	0	0	0	NA
Ngamunde	M	5-14y	NA	Yes	No	NA	NA	No	No	No	No	1	0	1	0	0	0	0	0	0	0	Yes
Ngamunde	F	<5y	NA	Yes	No	NA	NA	Yes	Yes	No	No	NA	NA	NA	NA	NA	NA	NA	NA	NA	NA	NA
Ngamunde	F	≥15y	No	Yes	No	NA	NA	Yes	Yes	No	No	NA	NA	NA	NA	NA	NA	NA	NA	NA	NA	NA
Ngamunde	M	5-14y	NA	Yes	No	NA	NA	Yes	Yes	No	No	1	1	1	1	0	0	0	0	0	0	NA
Ngamunde	M	5-14y	NA	Yes	No	NA	NA	Yes	Yes	No		NA	NA	NA	NA	NA	NA	NA	NA	NA	NA	Yes
Ngamunde	M	5-14y	NA	Yes	NA	NA	NA	NA	NA	NA	No	NA	NA	NA	NA	NA	NA	NA	NA	NA	NA	NA
Ngamunde	F	5-14y	NA	Yes	No	NA	NA	Yes	Yes	No		NA	NA	NA	NA	NA	NA	NA	NA	NA	NA	NA
Ngamunde	F	<5y	NA	Yes	NA	NA	NA	NA	NA	NA	No	NA	NA	NA	NA	NA	NA	NA	NA	NA	NA	NA
Ngamunde	M	<5y	NA	Yes	No	NA	NA	No	No	No		NA	NA	NA	NA	NA	NA	NA	NA	NA	NA	NA
Ngamunde	M	<5y	NA	Yes	NA	NA	NA	NA	NA	NA		NA	NA	NA	NA	NA	NA	NA	NA	NA	NA	NA
Ngamunde	F	<5y	NA	Yes	NA	NA	NA	NA	NA	NA	No	NA	NA	NA	NA	NA	NA	NA	NA	NA	NA	NA
Ngamunde	F	<5y	NA	Yes	No	NA	NA	NA	NA	No		NA	NA	NA	NA	NA	NA	NA	NA	NA	NA	NA
Ngamunde	F	<5y	NA	Yes	NA	NA	NA	NA	NA	NA	No	NA	NA	NA	NA	NA	NA	NA	NA	NA	NA	NA
Ngamunde	F	≥15y	Yes	Yes	Yes	1	Yes	Yes	Yes	No	No	1	0	1	0	0	0	0	0	0	0	Yes
Ngamunde	M	5-14y	NA	Yes	Yes	1	Yes	Yes	No	No	No	1	0	1	0	0	0	0	1	0	0	Yes
Ngamunde	M	≥15y	NA	Yes	Yes	1	Yes	Yes	Yes	No	No	0	0	1	1	0	0	0	1	0	0	Yes
Ngamunde	F	≥15y	No	Yes	Yes	1	Yes	Yes	Yes	No	No	1	0	1	1	0	0	0	0	0	0	Yes
Ngamunde	M	<5y	NA	Yes	No	NA	NA	No	No	No	No	NA	NA	NA	NA	NA	NA	NA	NA	NA	NA	NA
Ngamunde	F	≥15y	No	Yes	No	NA	NA	Yes	Yes	No	No	0	0	1	0	0	1	0	0	0	0	Yes
Ngamunde	M	≥15y	NA	No	No	NA	NA	Yes	Yes	No	No	0	0	0	0	0	0	0	0	0	0	Yes
Ngamunde	M	<5y	NA	Yes	No	NA	NA	Yes	No	No	No	0	0	0	0	0	1	0	0	0	0	NA
Ngamunde	M	≥15y	NA	Yes	No	NA	NA	Yes	Yes	No	No	NA	NA	NA	NA	NA	NA	NA	NA	NA	NA	NA
Ngamunde	M	5-14y	NA	Yes	Yes	1	Yes	Yes	NA	No	No	1	0	1	0	0	0	0	0	0	0	NA
Ngamunde	M	≥15y	NA	Yes	Yes	1	Yes	Yes	Yes	No	No	0	0	1	0	0	0	0	0	0	0	Yes
Ngamunde	M	≥15y	NA	Yes	Yes	1	Yes	Yes	Yes	No	No	0	0	1	0	0	0	0	0	0	0	Yes
Ngamunde	F	5-14y	NA	Yes	Yes	1	Yes	NA	NA	No	No	NA	NA	NA	NA	NA	NA	NA	NA	NA	NA	NA
Ngamunde	F	≥15y	No	Yes	Yes	1	Yes	Yes	Yes	No	No	1	0	1	1	0	0	0	1	0	0	Yes
Ngamunde	F	5-14y	NA	Yes	Yes	1	Yes	NA	NA	No	No	NA	NA	NA	NA	NA	NA	NA	NA	NA	NA	NA
Ngamunde	M	≥15y	NA	Yes	Yes	1	Yes	Yes	Yes	No	No	0	0	1	0	0	0	0	0	0	0	Yes
Ngamunde	M	≥15y	NA	Yes	Yes	1	Yes	Yes	Yes	No	No	0	0	1	0	0	0	0	0	0	0	Yes
Ngamunde	M	5-14y	NA	Yes	Yes	1	Yes	Yes	Yes	No	No	0	0	1	0	0	1	0	0	0	0	Yes
Ngamunde	F	≥15y	No	Yes	Yes	1	Yes	Yes	Yes	No	Yes	1	0	1	0	0	0	0	0	0	0	NA
Ngamunde	M	≥15y	NA	Yes	Yes	1	Yes	Yes	Yes	Yes	No	NA	NA	NA	NA	NA	NA	NA	NA	NA	NA	NA
Ngamunde	F	≥15y	No	Yes	Yes	1	Yes	Yes	Yes	No	No	1	0	1	0	0	0	0	0	0	0	Yes
Ngamunde	F	≥15y	No	Yes	Yes	1	Yes	Yes	Yes	No	No	1	0	1	1	0	0	0	0	0	0	Yes
Ngamunde	M	≥15y	NA	Yes	Yes	1	Yes	Yes	Yes	No	No	1	0	1	0	0	0	0	0	0	0	NA
Ngamunde	M	≥15y	NA	Yes	Yes	1	Yes	Yes	Yes	No	No	1	0	1	0	0	0	0	0	0	0	NA
Ngamunde	F	5-14y	NA	Yes	Yes	1	Yes	Yes	Yes	No	No	1	0	1	0	0	0	0	0	0	0	NA
Ngamunde	F	5-14y	NA	Yes	Yes	1	Yes	Yes	Yes	No	No	1	0	1	0	0	0	0	0	0	0	NA
Ngamunde	M	≥15y	NA	Yes	Yes	1	Yes	Yes	Yes	No	Yes	1	0	1	0	0	0	0	0	0	0	Yes
Ngamunde	M	≥15y	NA	Yes	Yes	1	Yes	Yes	Yes	Yes	No	NA	NA	NA	NA	NA	NA	NA	NA	NA	NA	NA
Ngamunde	M	5-14y	NA	Yes	Yes	1	Yes	Yes	Yes	No	No	1	0	1	0	0	0	0	0	0	0	NA
Ngamunde	M	≥15y	NA	Yes	Yes	1	Yes	Yes	Yes	No	No	0	0	1	0	0	0	0	0	0	0	Yes
Ngamunde	F	≥15y	Yes	Yes	Yes	0	NA	Yes	Yes	No	Yes	1	0	1	0	0	0	0	0	0	0	Yes
Ngamunde	F	≥15y	Yes	Yes	No	NA	NA	Yes	Yes	Yes	No	0	1	1	0	0	0	0	0	0	0	Yes
Ngamunde	M	≥15y	NA	Not Sure	No	NA	NA	Yes	Yes	No	No	0	0	1	0	0	0	0	0	0	0	NA
Ngamunde	F	≥15y	No	Yes	No	NA	NA	Yes	Yes	No	No	1	0	1	0	0	0	0	0	0	0	Yes
Ngamunde	F	≥15y	No	Yes	No	NA	NA	Yes	Yes	No	No	0	1	1	0	0	0	0	0	0	0	NA
Ngamunde	M	≥15y	NA	Yes	No	NA	NA	No	No	No	No	0	1	1	0	0	0	0	0	0	0	NA
Ngamunde	M	≥15y	NA	Yes	No	NA	NA	No	No	No	No	0	1	1	0	0	0	0	0	0	0	NA
Ngamunde	F	≥15y	No	Yes	No	NA	NA	Yes	Yes	No	No	1	0	1	1	0	0	0	0	0	0	NA
Ngamunde	F	≥15y	Yes	Yes	No	NA	NA	Yes	Yes	No	No	1	1	1	0	0	0	0	0	0	0	NA
Ngamunde	M	5-14y	NA	Yes	No	NA	NA	No	No	No	No	NA	NA	NA	NA	NA	NA	NA	NA	NA	NA	NA
Ngamunde	F	≥15y	No	Yes	No	NA	NA	Yes	Yes	No	No	1	0	1	0	0	0	0	0	0	0	Yes
Ngamunde	F	≥15y	Yes	Yes	No	NA	NA	Yes	Yes	No	No	1	0	1	0	0	0	0	0	0	0	NA
Ngamunde	M	≥15y	NA	Yes	No	NA	NA	Yes	Yes	No	No	0	0	1	0	0	0	0	0	0	0	Yes
Ngamunde	M	≥15y	NA	Yes	No	NA	NA	Yes	Yes	No	No	NA	NA	NA	NA	NA	NA	NA	NA	NA	NA	NA
Ngamunde	F	5-14y	NA	Yes	No	NA	NA	Yes	Yes	No	No	1	0	1	0	0	0	0	0	0	0	Yes
Ngamunde	M	≥15y	NA	Yes	No	NA	NA	Yes	No	No	No	1	1	1	0	0	0	0	1	0	0	NA
Ngamunde	F	5-14y	NA	Yes	No	NA	NA	No	No	No	No	1	1	1	0	0	0	0	0	0	0	NA
Ngamunde	F	5-14y	NA	Yes	No	NA	NA	Yes	Yes	No	No	1	0	1	0	0	0	0	0	0	0	NA
Ngamunde	M	5-14y	NA	Yes	No	NA	NA	Yes	Yes	No	No	0	0	1	0	0	1	0	0	0	0	NA
Ngamunde	M	5-14y	NA	Yes	NA	NA	NA	Yes	Yes	No		1	0	1	0	0	0	0	0	0	0	NA
Ngamunde	M	5-14y	NA	Yes	NA	NA	NA	NA	NA	NA		NA	NA	NA	NA	NA	NA	NA	NA	NA	NA	NA
Ngamunde	M	5-14y	NA	Yes	No	NA	NA	NA	NA	NA		NA	NA	NA	NA	NA	NA	NA	NA	NA	NA	NA
Ngamunde	F	<5y	NA	Yes	NA	NA	NA	NA	NA	NA	No	NA	NA	NA	NA	NA	NA	NA	NA	NA	NA	NA
Ngamunde	F	≥15y	Yes	Yes	No	NA	NA	Yes	Yes	No	No	1	0	1	0	0	0	0	0	0	0	NA
Ngamunde	M	≥15y	NA	Yes	No	NA	NA	Yes	Yes	No		0	0	1	0	0	0	0	0	0	0	Yes
Ngamunde	F	<5y	NA	Yes	NA	NA	NA	NA	NA	NA		NA	NA	NA	NA	NA	NA	NA	NA	NA	NA	NA
Ngamunde	M	<5y	NA	Yes	NA	NA	NA	NA	NA	NA		NA	NA	NA	NA	NA	NA	NA	NA	NA	NA	NA
Ngamunde	M	<5y	NA	Yes	NA	NA	NA	NA	NA	NA		NA	NA	NA	NA	NA	NA	NA	NA	NA	NA	NA
Ngamunde	F	<5y	NA	Yes	NA	NA	NA	NA	NA	NA	No	NA	NA	NA	NA	NA	NA	NA	NA	NA	NA	NA
Ngamunde	M	<5y	NA	Yes	No	NA	NA	Yes	Yes	No		NA	NA	NA	NA	NA	NA	NA	NA	NA	NA	NA
Ngamunde	M	<5y	NA	Yes	NA	NA	NA	NA	NA	NA	No	NA	NA	NA	NA	NA	NA	NA	NA	NA	NA	NA
Ngamunde	F	≥15y	Yes	Yes	No	NA	NA	Yes	Yes	No		1	0	1	0	0	0	0	0	0	0	Yes
Ngamunde	F	<5y	NA	No	NA	NA	NA	NA	NA	NA		NA	NA	NA	NA	NA	NA	NA	NA	NA	NA	NA
Ngamunde	M	<5y	NA	Yes	NA	NA	NA	NA	NA	NA		NA	NA	NA	NA	NA	NA	NA	NA	NA	NA	NA
Ngamunde	M	<5y	NA	Yes	NA	NA	NA	NA	NA	NA	No	NA	NA	NA	NA	NA	NA	NA	NA	NA	NA	NA
Ngamunde	M	≥15y	NA	No	No	NA	NA	Yes	No	No		1	1	1	0	0	0	0	0	0	0	NA
Ngamunde	F	<5y	NA	Yes	NA	NA	NA	NA	NA	NA		NA	NA	NA	NA	NA	NA	NA	NA	NA	NA	NA
Ngamunde	F	<5y	NA	Yes	NA	NA	NA	NA	NA	NA		NA	NA	NA	NA	NA	NA	NA	NA	NA	NA	NA
Ngamunde	M	<5y	NA	Yes	NA	NA	NA	NA	NA	NA	No	NA	NA	NA	NA	NA	NA	NA	NA	NA	NA	NA
Ngamunde	M	≥15y	NA	Yes	Yes	1	Yes	Yes	Yes	No	No	0	0	1	0	0	0	0	0	0	0	Yes
Ngamunde	M	≥15y	NA	Yes	Yes	1	Yes	Yes	Yes	No	No	0	0	1	0	0	0	0	0	0	0	Yes
Ngamunde	M	5-14y	NA	Yes	Yes	1	No	Yes	Yes	No	No	0	0	1	0	0	0	0	0	0	0	Yes
Ngamunde	M	5-14y	NA	Yes	Yes	1	Yes	Yes	Yes	No	No	0	0	1	0	0	0	0	0	0	0	Yes
Ngamunde	F	5-14y	NA	Yes	Yes	1	Yes	Yes	Yes	No	No	0	0	1	0	0	0	0	0	0	0	Yes
Ngamunde	M	≥15y	NA	Yes	Yes	1	Yes	Yes	Yes	No	No	0	0	1	1	0	0	0	0	0	0	Yes
Ngamunde	F	5-14y	NA	Yes	Yes	0	NA	Yes	Yes	No	No	0	0	1	0	0	0	0	0	0	0	NA
Ngamunde	F	5-14y	NA	Yes	Yes	0	NA	No	No	No	No	0	0	1	0	0	0	0	0	0	0	NA
Ngamunde	F	≥15y	No	No	No	NA	NA	Yes	Yes	No	No	NA	NA	NA	NA	NA	NA	NA	NA	NA	NA	NA
Ngamunde	F	≥15y	Yes	Yes	No	NA	NA	Yes	Yes	No		0	0	1	0	0	0	0	0	0	0	NA
Ngamunde	F	<5y	NA	Yes	NA	NA	NA	NA	NA	NA	No	NA	NA	NA	NA	NA	NA	NA	NA	NA	NA	NA
Ngamunde	F	<5y	NA	Yes	No	NA	NA	Yes	Yes	No	No	0	0	1	0	0	0	0	0	0	0	NA
Ngamunde	F	≥15y	Yes	Yes	No	NA	NA	Yes	Yes	No		0	0	1	0	0	0	0	0	0	0	Yes
Ngamunde	F	<5y	NA	Yes	NA	NA	NA	NA	NA	NA		NA	NA	NA	NA	NA	NA	NA	NA	NA	NA	NA
Ngamunde	M	<5y	NA	Yes	NA	NA	NA	NA	NA	NA		NA	NA	NA	NA	NA	NA	NA	NA	NA	NA	NA
Ngamunde	F	<5y	NA	No	NA	NA	NA	NA	NA	NA	No	NA	NA	NA	NA	NA	NA	NA	NA	NA	NA	NA
Ngamunde	M	≥15y	NA	Yes	No	NA	NA	Yes	Yes	No	No	NA	NA	NA	NA	NA	NA	NA	NA	NA	NA	NA
Ngamunde	F	≥15y	Yes	Yes	Yes	1	Yes	Yes	Yes	No	No	1	0	1	0	0	0	0	0	0	0	Yes
Ngamunde	M	5-14y	NA	Yes	Yes	1	Yes	Yes	Yes	No	No	NA	NA	NA	NA	NA	NA	NA	NA	NA	NA	Yes
Ngamunde	M	≥15y	NA	Yes	Yes	1	NA	Yes	Yes	No	Yes	0	0	1	0	0	0	0	0	0	0	Yes
Ngamunde	F	5-14y	NA	Yes	Yes	1	No	Yes	Yes	Yes	No	NA	NA	NA	NA	NA	NA	NA	NA	NA	NA	NA
Ngamunde	F	≥15y	No	Yes	Yes	1	Yes	Yes	Yes	No	No	0	0	1	0	0	0	0	0	0	0	Yes
Ngamunde	F	≥15y	No	Yes	Yes	1	Yes	Yes	Yes	No	No	1	0	1	0	0	0	0	0	0	0	Yes
Ngamunde	F	≥15y	No	Yes	Yes	1	Yes	Yes	Yes	No	No	1	0	1	0	0	0	0	0	0	0	Yes
Ngamunde	F	5-14y	NA	Yes	Yes	1	Yes	Yes	Yes	No	No	1	0	1	0	0	0	0	0	0	0	NA
Ngamunde	F	≥15y	No	Yes	Yes	1	Yes	Yes	Yes	No	No	1	1	1	0	0	0	0	0	0	0	NA
Ngamunde	F	≥15y	No	Yes	Yes	1	Yes	Yes	Yes	No	No	1	1	1	0	0	0	0	0	0	0	NA
Ngamunde	M	5-14y	NA	Yes	Yes	1	Yes	Yes	Yes	No	No	1	0	1	0	0	0	0	0	0	0	NA
Ngamunde	M	≥15y	NA	Yes	Yes	1	Yes	Yes	Yes	No	No	1	1	1	1	0	0	0	0	0	0	NA
Ngamunde	F	5-14y	NA	Yes	Yes	1	Yes	No	No	No	No	0	1	1	0	0	0	0	0	0	0	NA
Ngamunde	F	≥15y	No	Yes	Yes	0	NA	Yes	Yes	No	No	1	1	1	0	0	0	0	0	0	0	Yes
Ngamunde	M	≥15y	NA	Yes	No	NA	NA	Yes	Yes	Yes	Yes	1	0	1	0	0	0	0	0	0	0	NA
Ngamunde	M	≥15y	NA	Yes	No	NA	NA	Yes	Yes	Yes	No	1	0	1	0	0	0	0	0	0	0	NA
Ngamunde	M	≥15y	NA	Yes	No	NA	NA	No	No	No	No	0	1	1	1	0	0	0	0	0	0	NA
Ngamunde	M	5-14y	NA	Yes	No	NA	NA	Yes	Yes	No	No	0	0	1	1	0	0	0	0	0	0	Yes
Ngamunde	M	5-14y	NA	Yes	No	NA	NA	No	No	No		0	1	1	1	0	0	0	0	0	0	NA
Ngamunde	M	5-14y	NA	Yes	No	NA	NA	NA	NA	NA		NA	NA	NA	NA	NA	NA	NA	NA	NA	NA	NA
Ngamunde	F	<5y	NA	Yes	No	NA	NA	NA	NA	NA		NA	NA	NA	NA	NA	NA	NA	NA	NA	NA	NA
Ngamunde	F	<5y	NA	Yes	NA	NA	NA	NA	NA	NA		NA	NA	NA	NA	NA	NA	NA	NA	NA	NA	NA
Ngamunde	F	<5y	NA	Yes	NA	NA	NA	NA	NA	NA		NA	NA	NA	NA	NA	NA	NA	NA	NA	NA	NA
Ngamunde	F	<5y	NA	Yes	NA	NA	NA	NA	NA	NA	No	NA	NA	NA	NA	NA	NA	NA	NA	NA	NA	NA
Ngamunde	M	<5y	NA	Yes	No	NA	NA	No	No	No		NA	NA	NA	NA	NA	NA	NA	NA	NA	NA	NA
Ngamunde	F	<5y	NA	Yes	NA	NA	NA	NA	NA	NA	No	NA	NA	NA	NA	NA	NA	NA	NA	NA	NA	NA
Ngamunde	F	≥15y	No	No	No	NA	NA	Yes	Yes	No	No	1	1	1	1	0	0	0	0	0	0	Yes
Ngamunde	F	≥15y	No	Yes	No	NA	NA	Yes	Yes	No	No	0	0	1	0	0	0	0	0	0	0	Yes

## Sheet: IVM children_2023 survey
id	status	village	age	gender	ivm_ever	ivm_2022_23	last_ivm	pregnancy_ivm	know_pregnant	know_ivm_contraindicated_preg
GA2303008	caretaker	Gabat	16	F	0	0	NA	NA	NA	NA
GA2303001	caretaker	Gabat	21	F	1	0	long_ago	0	NA	1
GA2303002	caretaker	Gabat	21	F	1	0	long_ago	0	NA	1
GA2303004	caretaker	Gabat	25	F	1	0	long_ago	0	NA	1
GA2303015	caretaker	Gabat	40	F	0	0	NA	NA	NA	1
GA2303011	caretaker	Gabat	52	M	1	0	long_ago	NA	NA	NA
GA2303012	caretaker	Gabat	52	M	1	0	long_ago	NA	NA	NA
GA2302005	caretaker	Gabat	14	F	1	1	last_year	NA	NA	1
GA2302006	caretaker	Gabat	14	F	1	1	last_year	NA	NA	1
GA2302003	caretaker	Gabat	17	F	1	1	last_year	0	NA	1
GA2302004	caretaker	Gabat	17	F	1	1	last_year	0	NA	1
GA2302001	caretaker	Gabat	35	F	1	1	last_year	0	NA	1
GA2302002	caretaker	Gabat	35	F	1	1	last_year	0	NA	1
GA2301001	caretaker	Gabat	49	F	1	1	last_year	0	NA	1
GA2303003	caretaker	Gabat	23	F	1	1	last_year	1	1	1
GA2303013	caretaker	Gabat	40	M	1	1	last_year	NA	NA	NA
GA2303014	caretaker	Gabat	40	M	1	1	last_year	NA	NA	NA
GA2303016	caretaker	Gabat	40	M	1	1	last_year	NA	NA	NA
GA2303009	caretaker	Gabat	25	F	1	1	last_year	0	NA	1
GA2303010	caretaker	Gabat	25	F	1	1	last_year	0	NA	1
GA2303005	caretaker	Gabat	30	F	1	1	last_year	0	NA	1
GA2303006	caretaker	Gabat	30	F	1	1	last_year	0	NA	1
GA2303007	caretaker	Gabat	30	F	1	1	last_year	0	NA	1
GA2301004	child	Gabat	3	M	0	0	NA	NA	NA	NA
GA2301005	child	Gabat	3	M	0	0	NA	NA	NA	NA
GA2301017	child	Gabat	3	F	0	0	NA	NA	NA	NA
GA2301026	child	Gabat	3	M	0	0	NA	NA	NA	NA
GA2303001	child	Gabat	3	M	0	0	NA	NA	NA	NA
GA2303003	child	Gabat	3	M	0	0	NA	NA	NA	NA
GA2303010	child	Gabat	3	F	0	0	NA	NA	NA	NA
GA2301002	child	Gabat	4	F	0	0	NA	NA	NA	NA
GA2301003	child	Gabat	4	M	0	0	NA	NA	NA	NA
GA2301011	child	Gabat	4	M	0	0	NA	NA	NA	NA
GA2301014	child	Gabat	4	F	0	0	NA	NA	NA	NA
GA2301015	child	Gabat	4	F	0	0	NA	NA	NA	NA
GA2301025	child	Gabat	4	M	0	0	NA	NA	NA	NA
GA2302004	child	Gabat	4	M	0	0	NA	NA	NA	NA
GA2302005	child	Gabat	4	M	0	0	NA	NA	NA	NA
GA2303002	child	Gabat	4	M	0	0	NA	NA	NA	NA
GA2303008	child	Gabat	4	F	0	0	NA	NA	NA	NA
GA2303009	child	Gabat	4	F	0	0	NA	NA	NA	NA
GA2303012	child	Gabat	4	F	0	0	NA	NA	NA	NA
GA2303013	child	Gabat	4	F	0	0	NA	NA	NA	NA
GA2301024	child	Gabat	5	F	0	0	NA	NA	NA	NA
GA2302003	child	Gabat	5	M	0	0	NA	NA	NA	NA
GA2303005	child	Gabat	5	F	0	0	NA	NA	NA	NA
GA2301007	child	Gabat	6	F	0	0	NA	NA	NA	NA
GA2301009	child	Gabat	6	M	0	0	NA	NA	NA	NA
GA2301023	child	Gabat	6	M	0	0	NA	NA	NA	NA
GA2302001	child	Gabat	6	F	0	0	NA	NA	NA	NA
GA2301008	child	Gabat	7	F	0	0	NA	NA	NA	NA
GA2301013	child	Gabat	7	F	0	0	NA	NA	NA	NA
GA2302006	child	Gabat	7	F	0	0	NA	NA	NA	NA
GA2303004	child	Gabat	7	F	0	0	NA	NA	NA	NA
GA2301016	child	Gabat	8	M	0	0	NA	NA	NA	NA
GA2303015	child	Gabat	8	M	0	0	NA	NA	NA	NA
GA2301006	child	Gabat	9	F	0	0	NA	NA	NA	NA
GA2301010	child	Gabat	9	M	0	0	NA	NA	NA	NA
GA2301012	child	Gabat	9	F	0	0	NA	NA	NA	NA
GA2303011	child	Gabat	9	F	0	0	NA	NA	NA	NA
GA2301018	child	Gabat	4	F	1	1	NA	NA	NA	NA
GA2301019	child	Gabat	5	F	1	1	NA	NA	NA	NA
GA2301001	child	Gabat	7	F	1	1	NA
GA2301027	child	Gabat	8	M	1	1	NA	NA	NA	NA
GA2303007	child	Gabat	8	F	1	1	NA	NA	NA	NA
GA2301028	child	Gabat	9	M	1	1	NA	NA	NA	NA
GA2301021	child	Gabat	8	M	1	1	NA	NA	NA	NA
GA2302002	child	Gabat	8	F	1	1	NA	NA	NA	NA
GA2303014	child	Gabat	8	M	1	1	NA	NA	NA	NA
GA2303016	child	Gabat	8	F	1	1	NA	NA	NA	NA
GA2301020	child	Gabat	9	M	1	1	NA	NA	NA	NA
GA2301022	child	Gabat	9	F	1	1	NA	NA	NA	NA
GA2303006	child	Gabat	9	F	1	1	NA	NA	NA	NA
K12303010	caretaker	KazanaI	23	F	0	0	NA	0	NA	1
K12303007	caretaker	KazanaI	28	F	0	0	NA	0	NA	1
K12303008	caretaker	KazanaI	28	F	0	0	NA	0	NA	1
K12302004	caretaker	KazanaI	46	F	0	0	NA	0	NA	1
K12303009	caretaker	KazanaI	28	F	1	0	long_ago	0	NA	1
K12303005	caretaker	KazanaI	33	F	1	0	long_ago	0	NA	1
K12303006	caretaker	KazanaI	39	F	1	0	long_ago	0	NA	1
K12304006	caretaker	KazanaI	47	F	1	0	long_ago	0	NA	1
K12302001	caretaker	KazanaI	29	F	1	1	last_year	0	NA	1
K12305014	caretaker	KazanaI	35	F	1	1	last_year	0	NA	0
K12304002	caretaker	KazanaI	48	M	1	1	last_year	NA	NA	NA
K12302005	caretaker	KazanaI	21	F	1	1	last_year	0	NA	1
K12302006	caretaker	KazanaI	21	F	1	1	last_year	0	NA	1
K12302002	caretaker	KazanaI	26	F	1	1	last_year	0	NA	1
K12301009	caretaker	KazanaI	37	F	1	1	last_year	1	1	1
K12303004	caretaker	KazanaI	39	F	1	1	last_year	0	NA	1
K12305001	caretaker	KazanaI	28	F	1	1	last_year	0	NA	1
K12302007	caretaker	KazanaI	29	F	1	1	last_year	0	NA	1
K12303001	caretaker	KazanaI	33	F	1	1	last_year	0	NA	1
K12301008	caretaker	KazanaI	48	F	1	1	last_year	1	1	1
K12302003	caretaker	KazanaI	28	M	1	1	last_year	NA	NA	NA
K12301001	caretaker	KazanaI	34	F	1	1	last_year	0	NA	1
K12303002	caretaker	KazanaI	33	F	1	1	last_year	0	NA	1
K12303003	caretaker	KazanaI	33	F	1	1	last_year	0	NA	1
K12302006	child	KazanaI	3	M	0	0	NA	NA	NA	NA
K12303003	child	KazanaI	3	M	0	0	NA	NA	NA	NA
K12304001	child	KazanaI	3	F	0	0	NA	NA	NA	NA
K12304002	child	KazanaI	3	F	0	0	NA	NA	NA	NA
K12304007	child	KazanaI	3	M	0	0	NA	NA	NA	NA
K12305011	child	KazanaI	3	F	0	0	NA	NA	NA	NA
K12305014	child	KazanaI	3	M	0	0	NA	NA	NA	NA
K12305018	child	KazanaI	3	M	0	0	NA	NA	NA	NA
K12301001	child	KazanaI	4	F	0	0	NA	NA	NA	NA
K12302007	child	KazanaI	4	M	0	0	NA	NA	NA	NA
K12304008	child	KazanaI	4	M	0	0	NA	NA	NA	NA
K12305017	child	KazanaI	4	M	0	0	NA	NA	NA	NA
K12301006	child	KazanaI	5	M	0	0	NA	NA	NA	NA
K12301008	child	KazanaI	5	M	0	0	NA	NA	NA	NA
K12303005	child	KazanaI	5	M	0	0	NA	NA	NA	NA
K12303007	child	KazanaI	5	F	0	0	NA	NA	NA	NA
K12305001	child	KazanaI	5	M	0	0	NA	NA	NA	NA
K12305015	child	KazanaI	5	F	0	0	NA	NA	NA	NA
K12302005	child	KazanaI	6	M	0	0	NA	NA	NA	NA
K12303009	child	KazanaI	6	F	0	0	NA	NA	NA	NA
K12304003	child	KazanaI	6	F	0	0	NA	NA	NA	NA
K12304004	child	KazanaI	6	M	0	0	NA	NA	NA	NA
K12305003	child	KazanaI	6	M	0	0	NA	NA	NA	NA
K12305019	child	KazanaI	6	M	0	0	NA	NA	NA	NA
K12303006	child	KazanaI	7	M	0	0	NA	NA	NA	NA
K12305016	child	KazanaI	7	M	0	0	NA	NA	NA	NA
K12301007	child	KazanaI	8	M	0	0	NA	NA	NA	NA
K12302002	child	KazanaI	8	M	0	0	NA	NA	NA	NA
K12305013	child	KazanaI	8	M	0	0	NA	NA	NA	NA
K22302002	child	KazanaI	8	M	0	0	NA	NA	NA	NA
K12305004	child	KazanaI	9	M	0	0	NA	NA	NA	NA
K12305005	child	KazanaI	9	M	0	0	NA	NA	NA	NA
K12303001	child	KazanaI	4	M	1	1	NA	NA	NA	NA
K12305012	child	KazanaI	4	F	1	1	NA	NA	NA	NA
K12303002	child	KazanaI	5	F	1	1	NA	NA	NA	NA
K12303004	child	KazanaI	5	M	1	1	NA	NA	NA	NA
K12301002	child	KazanaI	6	F	1	1	NA	NA	NA	NA
K12303010	child	KazanaI	6	M	1	1	NA	NA	NA	NA
K12301005	child	KazanaI	7	M	1	1	NA	NA	NA	NA
K12302001	child	KazanaI	7	M	1	1	NA	NA	NA	NA
K12302003	child	KazanaI	7	M	1	1	NA	NA	NA	NA
K12303008	child	KazanaI	8	F	1	1	NA	NA	NA	NA
K12301004	child	KazanaI	9	F	1	1	NA	NA	NA	NA
K12304005	child	KazanaI	9	F	1	1	NA	NA	NA	NA
K12304009	child	KazanaI	9	F	1	1	NA	NA	NA	NA
K12301010	child	KazanaI	5	F	1	1	NA	NA	NA	NA
K12304010	child	KazanaI	8	M	1	1	NA	NA	NA	NA
K12302004	child	KazanaI	9	M	1	1	NA	NA	NA	NA
K12304006	child	KazanaI	9	M	1	1	NA	NA	NA	NA
K12305002	child	KazanaI	9	M	1	1	NA	NA	NA	NA
K12301003	child	KazanaI	7	F	1	1	NA	NA	NA	NA
K12301009	child	KazanaI	8	M	1	1	NA	NA	NA	NA
K22302005	caretaker	KazanaII	23	F	0	0	NA	0	NA	1
K22302006	caretaker	KazanaII	23	F	0	0	NA	0	NA	1
K22302003	caretaker	KazanaII	29	F	0	0	NA	1	1	1
K22302004	caretaker	KazanaII	29	F	0	0	NA	0	NA	1
K22301005	caretaker	KazanaII	33	F	0	0	NA	0	NA	0
K22302009	caretaker	KazanaII	45	M	0	0	NA	NA	NA	NA
K22302010	caretaker	KazanaII	45	M	0	0	NA	NA	NA	NA
K22303008	caretaker	KazanaII	45	M	0	0	NA	NA	NA	NA
K22301001	caretaker	KazanaII	34	F	1	0	long_ago	0	NA	1
K22301002	caretaker	KazanaII	34	F	1	0	long_ago	0	NA	0
K22304003	caretaker	KazanaII	29	F	1	0	long_ago	0	NA	1
K22303	caretaker	KazanaII	31	M	1	0	long_ago	NA	NA	NA
K22303006	caretaker	KazanaII	31	M	1	0	long_ago	NA	NA	NA
K22301006	caretaker	KazanaII	33	F	1	0	long_ago	0	NA	0
K22301007	caretaker	KazanaII	33	F	1	0	long_ago	0	NA	1
K22304001	caretaker	KazanaII	20	F	1	1	last_year	1	0	1
K22304002	caretaker	KazanaII	20	F	1	1	last_year	0	NA	0
K22301003	caretaker	KazanaII	34	F	1	1	last_year	0	NA	0
K22301004	caretaker	KazanaII	34	F	1	1	last_year	0	NA	1
K22302002	caretaker	KazanaII	26	F	1	1	last_year	0	NA	1
K22303005	caretaker	KazanaII	38	F	1	1	last_year	0	NA	1
K22301010	caretaker	KazanaII	40	F	1	1	last_year	0	NA	1
K22301008	caretaker	KazanaII	46	M	1	1	last_year	NA	NA	NA
K22301009	caretaker	KazanaII	46	M	1	1	last_year	NA	NA	NA
K22304	caretaker	KazanaII	18	F	1	1	last_year	0	NA	1
K22302007	caretaker	KazanaII	20	F	1	1	last_year	1	0	1
K22302008	caretaker	KazanaII	20	F	1	1	last_year	0	NA	1
K22302001	caretaker	KazanaII	44	F	1	1	this_semester	0	NA	0
K22303007	caretaker	KazanaII	28	F	1	1	last_year	0	NA	1
K22303003	caretaker	KazanaII	40	F	1	1	last_year	0	NA	1
K22303004	caretaker	KazanaII	40	F	1	1	last_year	0	NA	1
K22303001	caretaker	KazanaII	45	F	1	1	last_year	0	NA	1
K22301001	child	KazanaII	3	M	0	0	NA	NA	NA	NA
K22302006	child	KazanaII	3	M	0	0	NA	NA	NA	NA
K22304005	child	KazanaII	3	F	0	0	NA	NA	NA	NA
K22304007	child	KazanaII	3	M	0	0	NA	NA	NA	NA
K22304008	child	KazanaII	3	M	0	0	NA	NA	NA	NA
K22304009	child	KazanaII	3	M	0	0	NA	NA	NA	NA
K22305010	child	KazanaII	3	M	0	0	NA	NA	NA	NA
K22301005	child	KazanaII	4	F	0	0	NA	NA	NA	NA
K22301007	child	KazanaII	4	F	0	0	NA	NA	NA	NA
K22301008	child	KazanaII	4	F	0	0	NA	NA	NA	NA
K22302007	child	KazanaII	4	M	0	0	NA	NA	NA	NA
K22302009	child	KazanaII	4	M	0	0	NA	NA	NA	NA
K22303004	child	KazanaII	4	F	0	0	NA	NA	NA	NA
K22303008	child	KazanaII	4	F	0	0	NA	NA	NA	NA
K22304003	child	KazanaII	4	M	0	0	NA	NA	NA	NA
K22304004	child	KazanaII	4	F	0	0	NA	NA	NA	NA
K22304006	child	KazanaII	4	M	0	0	NA	NA	NA	NA
K22305002	child	KazanaII	4	F	0	0	NA	NA	NA	NA
K22305003	child	KazanaII	4	M	0	0	NA	NA	NA	NA
K22305006	child	KazanaII	4	M	0	0	NA	NA	NA	NA
K22305009	child	KazanaII	4	M	0	0	NA	NA	NA	NA
K22302010	child	KazanaII	5	F	0	0	NA	NA	NA	NA
K22304001	child	KazanaII	5	F	0	0	NA	NA	NA	NA
K22305008	child	KazanaII	5	M	0	0	NA	NA	NA	NA
K22301002	child	KazanaII	6	M	0	0	NA	NA	NA	NA
K22301006	child	KazanaII	6	M	0	0	NA	NA	NA	NA
K22301009	child	KazanaII	6	F	0	0	NA	NA	NA	NA
K22302001	child	KazanaII	6	F	0	0	NA	NA	NA	NA
K22302005	child	KazanaII	6	M	0	0	NA	NA	NA	NA
K22305001	child	KazanaII	6	M	0	0	NA	NA	NA	NA
K22305005	child	KazanaII	6	F	0	0	NA	NA	NA	NA
K22302008	child	KazanaII	7	M	0	0	NA	NA	NA	NA
K22304	child	KazanaII	7	F	0	0	NA	NA	NA	NA
K22303001	child	KazanaII	8	F	0	0	NA	NA	NA	NA
K22305007	child	KazanaII	8	M	0	0	NA	NA	NA	NA
K22303	child	KazanaII	9	F	0	0	NA	NA	NA	NA
K22303007	child	KazanaII	9	M	0	0	NA	NA	NA	NA
K22304002	child	KazanaII	9	M	0	0	NA	NA	NA	NA
K22302003	child	KazanaII	6	F	1	1	NA	NA	NA	NA
K22305004	child	KazanaII	6	M	1	1	NA	NA	NA	NA
K22301010	child	KazanaII	7	M	1	1	NA	NA	NA	NA
K22303003	child	KazanaII	8	F	1	1	NA	NA	NA	NA
K22303006	child	KazanaII	8	F	1	1	NA	NA	NA	NA
K22301003	child	KazanaII	8	M	1	1	NA	NA	NA	NA
K22302004	child	KazanaII	8	F	1	1	NA	NA	NA	NA
K22303005	child	KazanaII	8	M	1	1	NA	NA	NA	NA
K22301004	child	KazanaII	9	F	1	1	NA	NA	NA	NA
MA2302006	caretaker	Matara	31	F	0	0	NA	0	NA	1
MA2302007	caretaker	Matara	31	F	0	0	NA	0	NA	1
MA2302008	caretaker	Matara	31	F	0	0	NA	0	NA	1
MA2302009	caretaker	Matara	31	M	0	0	NA	NA	NA	NA
MA2302003	caretaker	Matara	20	F	1	0	long_ago	0	NA	1
MA2301006	caretaker	Matara	22	F	1	0	long_ago	0	NA	1
MA2302004	caretaker	Matara	24	F	1	0	long_ago	0	NA	1
MA2302005	caretaker	Matara	24	F	1	0	long_ago	0	NA	1
MA2302001	caretaker	Matara	16	M	1	1	last_year	NA	NA	NA
MA2302002	caretaker	Matara	16	M	1	1	last_year	NA	NA	NA
MA2302014	caretaker	Matara	17	F	1	1	last_year	0	NA	1
MA2302018	caretaker	Matara	21	F	1	1	last_year	0	NA	1
MA2301004	caretaker	Matara	23	F	1	1	last_year	0	NA	1
MA2302019	caretaker	Matara	27	F	1	1	last_year	0	NA	1
MA23020	caretaker	Matara	17	F	1	1	last_year	1	0	1
MA2302020	caretaker	Matara	17	F	1	1	last_year	NA	NA	1
MA2302015	caretaker	Matara	21	F	1	1	last_year	0	NA	1
MA2302016	caretaker	Matara	21	M	1	1	last_year	NA	NA	NA
MA2302010	caretaker	Matara	51	F	1	1	last_year	0	NA	1
MA2302011	caretaker	Matara	51	F	1	1	last_year	0	NA	1
MA2302012	caretaker	Matara	51	F	1	1	last_year	0	NA	1
MA2302013	caretaker	Matara	51	M	1	1	last_year	NA	NA	NA
MA2302017	caretaker	Matara	51	F	1	1	last_year	0	NA	1
MA2301007	caretaker	Matara	23	F	1	1	last_year	0	NA	1
MA2301001	caretaker	Matara	35	M	1	1	last_year	NA	NA	NA
MA2304002	caretaker	Matara	30	F	1	1	last_year	0	NA	0
MA2301001	child	Matara	3	M	0	0	NA	NA	NA	NA
MA2301004	child	Matara	3	F	0	0	NA	NA	NA	NA
MA2301006	child	Matara	3	M	0	0	NA	NA	NA	NA
MA2301019	child	Matara	3	F	0	0	NA	NA	NA	NA
MA2302006	child	Matara	3	M	0	0	NA	NA	NA	NA
MA2302019	child	Matara	3	M	0	0	NA	NA	NA	NA
MA2304001	child	Matara	3	M	0	0	NA	NA	NA	NA
MA2301008	child	Matara	4	M	0	0	NA	NA	NA	NA
MA2301011	child	Matara	4	M	0	0	NA	NA	NA	NA
MA2302003	child	Matara	4	M	0	0	NA	NA	NA	NA
MA2302013	child	Matara	4	F	0	0	NA	NA	NA	NA
MA2302018	child	Matara	4	F	0	0	NA	NA	NA	NA
MA2301020	child	Matara	5	M	0	0	NA	NA	NA	NA
MA23020	child	Matara	5	F	0	0	NA	NA	NA	NA
MA2302004	child	Matara	5	M	0	0	NA	NA	NA	NA
MA2302009	child	Matara	5	F	0	0	NA	NA	NA	NA
MA2302010	child	Matara	5	F	0	0	NA	NA	NA	NA
MA2302017	child	Matara	5	M	0	0	NA	NA	NA	NA
MA2302020	child	Matara	5	F	0	0	NA	NA	NA	NA
MA2304003	child	Matara	5	F	0	0	NA	NA	NA	NA
MA2304005	child	Matara	5	F	0	0	NA	NA	NA	NA
MA2301012	child	Matara	6	F	0	0	NA	NA	NA	NA
MA2301013	child	Matara	6	M	0	0	NA	NA	NA	NA
MA2301016	child	Matara	6	M	0	0	NA	NA	NA	NA
MA2301017	child	Matara	6	M	0	0	NA	NA	NA	NA
MA2302007	child	Matara	6	F	0	0	NA	NA	NA	NA
MA2302011	child	Matara	6	M	0	0	NA	NA	NA	NA
MA2304002	child	Matara	6	F	0	0	NA	NA	NA	NA
MA2301007	child	Matara	7	M	0	0	NA	NA	NA	NA
MA2301009	child	Matara	7	M	0	0	NA	NA	NA	NA
MA2302012	child	Matara	7	F	0	0	NA	NA	NA	NA
MA2301022	child	Matara	8	M	0	0	NA	NA	NA	NA
MA2301026	child	Matara	8	M	0	0	NA	NA	NA	NA
MA2302008	child	Matara	8	M	0	0	NA	NA	NA	NA
MA2301010	child	Matara	9	F	0	0	NA	NA	NA	NA
MA2301021	child	Matara	9	M	0	0	NA	NA	NA	NA
MA2302005	child	Matara	9	M	0	0	NA	NA	NA	NA
MA2301022	child	Matara	4	M	1	1	NA	NA	NA	NA
MA2302016	child	Matara	4	M	1	1	NA	NA	NA	NA
MA2302014	child	Matara	6	M	1	1	NA	NA	NA	NA
MA2301005	child	Matara	7	M	1	1	NA	NA	NA	NA
MA2301015	child	Matara	7	M	1	1	NA	NA	NA	NA
MA2302001	child	Matara	7	F	1	1	NA	NA	NA	NA
MA2302015	child	Matara	7	F	1	1	NA	NA	NA	NA
MA2304004	child	Matara	7	F	1	1	NA	NA	NA	NA
MA2301014	child	Matara	8	M	1	1	NA	NA	NA	NA
MA2302002	child	Matara	8	M	1	1	NA	NA	NA	NA
MA2301002	child	Matara	6	F	1	1	NA	NA	NA	NA
MA2301018	child	Matara	7	M	1	1	NA	NA	NA	NA
MA2301023	child	Matara	8	M	1	1	NA	NA	NA	NA
MA2301003	child	Matara	9	M	1	1	NA	NA	NA	NA
MA2301024	child	Matara	9	M	1	1	NA	NA	NA	NA
MA2301025	child	Matara	9	M	1	1	NA	NA	NA	NA
TA2301016	caretaker	Tarawa	30	F	0	0	NA	1	1	1
TA2303005	caretaker	Tarawa	17	F	1	0	long_ago	0	NA	1
TA2303018	caretaker	Tarawa	34	F	1	0	long_ago	0	NA	1
Ta2301001	caretaker	Tarawa	48	M	1	0	long_ago	NA	NA	NA
TA2303010	caretaker	Tarawa	12	F	1	1	last_year	NA	NA	NA
TA2303011	caretaker	Tarawa	12	F	1	1	last_year	NA	NA	NA
TA2303012	caretaker	Tarawa	12	F	1	1	last_year	NA	NA	NA
TA2302001	caretaker	Tarawa	16	F	1	1	last_year	0	NA	1
TA2302007	caretaker	Tarawa	27	F	1	1	last_year	0	NA	1
TA2302003	caretaker	Tarawa	47	F	1	1	last_year	0	NA	1
TA2303003	caretaker	Tarawa	21	F	1	1	last_year	0	NA	1
TA2303004	caretaker	Tarawa	21	F	1	1	last_year	0	NA	1
TA2303013	caretaker	Tarawa	21	M	1	1	last_year	NA	NA	NA
TA2303014	caretaker	Tarawa	21	M	1	1	last_year	NA	NA	NA
TA2303015	caretaker	Tarawa	21	M	1	1	last_year	NA	NA	NA
TA2303016	caretaker	Tarawa	21	M	1	1	last_year	NA	NA	NA
TA2303017	caretaker	Tarawa	21	M	1	1	last_year	NA	NA	NA
TA2302004	caretaker	Tarawa	37	F	1	1	last_year	0	NA	1
TA2302006	caretaker	Tarawa	37	F	1	1	last_year	0	NA	1
TA2302002	caretaker	Tarawa	16	F	1	1	last_year	0	NA	1
TA2302005	caretaker	Tarawa	37	F	1	1	last_year	0	NA	1
TA2301008	caretaker	Tarawa	18	F	1	1	last_year	0	NA	0
TA2303001	caretaker	Tarawa	21	F	1	1	this_semester	NA	NA	NA
TA2303002	caretaker	Tarawa	21	F	1	1	this_semester	NA	NA	NA
TA2303007	caretaker	Tarawa	37	F	1	1	this_semester	0	NA	1
TA2303008	caretaker	Tarawa	37	F	1	1	this_semester	0	NA	1
TA2303009	caretaker	Tarawa	37	F	1	1	this_semester	0	NA	1
TA2303006	caretaker	Tarawa	22	F	1	1	this_semester	0	NA	1
TA2301004	child	Tarawa	3	F	0	0	NA	NA	NA	NA
TA2301005	child	Tarawa	3	M	0	0	NA	NA	NA	NA
TA2301018	child	Tarawa	3	F	0	0	NA	NA	NA	NA
TA2303009	child	Tarawa	3	M	0	0	NA	NA	NA	NA
TA2301003	child	Tarawa	4	F	0	0	NA	NA	NA	NA
TA2301017	child	Tarawa	4	M	0	0	NA	NA	NA	NA
TA2302002	child	Tarawa	4	F	0	0	NA	NA	NA	NA
TA2302006	child	Tarawa	4	F	0	0	NA	NA	NA	NA
TA2302007	child	Tarawa	4	F	0	0	NA	NA	NA	NA
TA2303004	child	Tarawa	4	F	0	0	NA	NA	NA	NA
TA2303005	child	Tarawa	4	M	0	0	NA	NA	NA	NA
TA2303013	child	Tarawa	4	F	0	0	NA	NA	NA	NA
TA2301006	child	Tarawa	5	F	0	0	NA	NA	NA	NA
TA2301007	child	Tarawa	5	F	0	0	NA	NA	NA	NA
TA2301010	child	Tarawa	5	F	0	0	NA	NA	NA	NA
TA2301015	child	Tarawa	5	F	0	0	NA	NA	NA	NA
TA2301016	child	Tarawa	5	M	0	0	NA	NA	NA	NA
TA2301023	child	Tarawa	5	M	0	0	NA	NA	NA	NA
Ta2301025	child	Tarawa	5	F	0	0	NA	NA	NA	NA
TA2303014	child	Tarawa	5	F	0	0	NA	NA	NA	NA
TA2301002	child	Tarawa	6	F	0	0	NA	NA	NA	NA
TA2302001	child	Tarawa	6	M	0	0	NA	NA	NA	NA
TA2303006	child	Tarawa	6	M	0	0	NA	NA	NA	NA
TA2303017	child	Tarawa	6	F	0	0	NA	NA	NA	NA
TA2301008	child	Tarawa	7	F	0	0	NA	NA	NA	NA
TA2301009	child	Tarawa	7	F	0	0	NA	NA	NA	NA
TA2302004	child	Tarawa	7	F	0	0	NA	NA	NA	NA
TA2303018	child	Tarawa	7	F	0	0	NA	NA	NA	NA
Ta2301001	child	Tarawa	8	M	0	0	NA	NA	NA	NA
TA2301024	child	Tarawa	8	F	0	0	NA	NA	NA	NA
TA2303008	child	Tarawa	8	F	0	0	NA	NA	NA	NA
TA2301014	child	Tarawa	3	F	1	1	NA	NA	NA	NA
TA2301011	child	Tarawa	4	M	1	1	NA	NA	NA	NA
TA2301021	child	Tarawa	5	M	1	1	NA	NA	NA	NA
TA2303012	child	Tarawa	6	M	1	1	NA	NA	NA	NA
TA2303003	child	Tarawa	7	M	1	1	NA	NA	NA	NA
Ta2301026	child	Tarawa	8	F	1	1	NA	NA	NA	NA
TA2302005	child	Tarawa	8	F	1	1	NA	NA	NA	NA
TA2303007	child	Tarawa	9	M	1	1	NA	NA	NA	NA
TA2303015	child	Tarawa	9	F	1	1	NA	NA	NA	NA
TA2303016	child	Tarawa	9	F	1	1	NA	NA	NA	NA
TA2301012	child	Tarawa	6	F	1	1	NA	NA	NA	NA
TA2302003	child	Tarawa	6	F	1	1	NA	NA	NA	NA
TA2301019	child	Tarawa	7	M	1	1	NA	NA	NA	NA
TA2301020	child	Tarawa	7	M	1	1	NA	NA	NA	NA
TA2303002	child	Tarawa	7	F	1	1	NA	NA	NA	NA
TA2301013	child	Tarawa	9	M	1	1	NA	NA	NA	NA
TA2301022	child	Tarawa	9	M	1	1	NA	NA	NA	NA
TA2303001	child	Tarawa	9	M	1	1	NA	NA	NA	NA
TA2303010	child	Tarawa	9	F	1	1	NA	NA	NA	NA
TA2303011	child	Tarawa	9	M	1	1	NA	NA	NA	NA

## Sheet: IVM coverage_2024 survey
date	Household_code	Natives	Duration_Stay_village	Farming	Cattle_rearing	Fishing	Employee	Present_during_survey	Age_yr	Sex	IVM_May23	No_IVM_May23	IVM_Nov23	No_IVM_Nov23	Never_IVM	Itching	Village
2024-05-17	AB/HG/001	1		1	0	0	0	0	40	M	1		1		0	1	Hai-Gabat
2024-05-17	AB/HG/001	1		1	0	0	0	0	30	F	1		1		0	0	Hai-Gabat
2024-05-17	AB/HG/001	1		1	0	0	0	1	45	M	1		1		0	0	Hai-Gabat
2024-05-17	AB/HG/001	1		1	0	0	0	1	23	M	1		1		0	1	Hai-Gabat
2024-05-17	AB/HG/001	1		1	0	0	0	1	7	F	1		1		0	1	Hai-Gabat
2024-05-17	AB/HG/001	1		1	0	0	0	0	8	M	1		1		0	0	Hai-Gabat
2024-05-17	AB/HG/001	1		1	0	0	0	1	60	F	0	Absent	0	Absent	0	0	Hai-Gabat
2024-05-17	AB/HG/001	1		1	0	0	0	1	35	F	0	Absent	0	Absent	0	0	Hai-Gabat
2024-05-17	AB/HG/001	1		1	0	0	0	1	3	F	0	Below5y	0	Below5y	0	0	Hai-Gabat
2024-05-17	AB/HG/001	1		1	0	0	0	1	1	F	0	Below5y	0	Below5y	0	0	Hai-Gabat
2024-05-17	AB/HG/001	1		1	0	0	0	1	3	F	0	Below5y	0	Below5y	0	0	Hai-Gabat
2024-05-17	AB/HG/001	1		1	0	0	0	1	5	F	0	Below5y	0	Below5y	0	0	Hai-Gabat
2024-05-17	AB/HG/002	0	20	1	0	0	0	1	0.2	F	1		1		0	0	Hai-Gabat
2024-05-17	AB/HG/002	0	20	1	0	0	0	1	32	M	1		1		0	1	Hai-Gabat
2024-05-17	AB/HG/002	0	20	1	0	0	0	1	26	F	1		1		0	0	Hai-Gabat
2024-05-17	AB/HG/002	0	20	1	0	0	0	1	20	F	1		1		0	0	Hai-Gabat
2024-05-17	AB/HG/002	0	20	1	0	0	0	1	19	F	1		1		0	0	Hai-Gabat
2024-05-17	AB/HG/002	0	20	1	0	0	0	0	19	F	1		1		0	0	Hai-Gabat
2024-05-17	AB/HG/002	1		0	0	0	1	1	13	F	1		1		0	0	Hai-Gabat
2024-05-17	AB/HG/002	0	20	1	0	0	0	0	21	F	1		1		0	0	Hai-Gabat
2024-05-17	AB/HG/002	0	20	1	0	0	0	1	17	M	1		1		0	0	Hai-Gabat
2024-05-17	AB/HG/002	1		0	0	0	1	1	58	F	0	Very_Sick	1		0	0	Hai-Gabat
2024-05-17	AB/HG/002	0	20	1	0	0	0	1	1	M	0	Below5y	0	Below5y	0	0	Hai-Gabat
2024-05-17	AB/HG/002	0	20	1	0	0	0	0	1	M	0	Below5y	0	Below5y	0	0	Hai-Gabat
2024-05-17	AB/HG/002	0	20	1	0	0	0	1	0.7	M	0	Below5y	0	Below5y	0	0	Hai-Gabat
2024-05-17	AB/HG/002	1		0	0	0	1	1	0.4	F	0	Below5y	0	Below5y	0	0	Hai-Gabat
2024-05-17	AB/HG/002	0	20	1	0	0	0	0	60	M	0	Absent	0	Absent	0	0	Hai-Gabat
2024-05-17	AB/HG/002	0	20	1	0	0	0	1	42	F	0	Absent	0	Absent	0	0	Hai-Gabat
2024-05-17	AB/HG/002	0	20	1	0	0	0	1	18	M	0	Absent	0	Absent	0	0	Hai-Gabat
2024-05-17	AB/HG/002	1		0	0	0	1	1	73	F	0	Very_Sick	0	Absent	0	0	Hai-Gabat
2024-05-17	AB/HG/002	1		0	0	0	1	1	24	F	0	Pregnant	0	Pregnant	0	0	Hai-Gabat
2024-05-17	AB/HG/002	0	20	1	0	0	0	1	18	M	0	Absent	0	Absent	0	0	Hai-Gabat
2024-05-17	AB/HG/002	0	20	1	0	0	0	1	16	M	0	Absent	0	Absent	0	0	Hai-Gabat
2024-05-17	AB/HG/002	0	20	1	0	0	0	1	15	M	0	Absent	0	Absent	0	0	Hai-Gabat
2024-05-17	AB/HG/002	0	20	1	0	0	0	1	13	M	0	Absent	0	Absent	0	0	Hai-Gabat
2024-05-17	AB/HG/002	0	20	1	0	0	0	1	5	M	0	Absent	0	Absent	0	0	Hai-Gabat
2024-05-17	AB/HG/002	0	20	1	0	0	0	1	4	M	0	Below5y	0	Below5y	0	0	Hai-Gabat
2024-05-17	AB/HG/003	1		1	0	0	0	1	55	M	1		1		0	0	Hai-Gabat
2024-05-17	AB/HG/003	1		1	0	0	0	1	48	M	1		1		0	0	Hai-Gabat
2024-05-17	AB/HG/003	1		1	0	0	0	1	16	M	1		1		0	0	Hai-Gabat
2024-05-17	AB/HG/003	1		1	0	0	0	1	12	F	1		1		0	0	Hai-Gabat
2024-05-17	AB/HG/003	1		1	0	0	0	1	10	F	1		1		0	0	Hai-Gabat
2024-05-17	AB/HG/003	1		1	0	0	0	1	3	F	0	Below5y	0	Below5y	0	0	Hai-Gabat
2024-05-17	AB/HG/004	1		0	0	0	1	1	47	F	1		1		0	0	Hai-Gabat
2024-05-17	AB/HG/004	1		0	0	0	1	0	69	M	1		1		0	0	Hai-Gabat
2024-05-17	AB/HG/004	1		0	0	0	1	0	32	F	1		1		0	0	Hai-Gabat
2024-05-17	AB/HG/004	1		0	0	0	1	1	18	F	1		1		0	0	Hai-Gabat
2024-05-17	AB/HG/004	1		0	0	0	1	0	17	F	0	Absent	1		0	0	Hai-Gabat
2024-05-17	AB/HG/004	1		0	0	0	1	1	0.7	M	0	Below5y	0	Below5y	0	0	Hai-Gabat
2024-05-17	AB/HG/004	1		0	0	0	1	1	12	F	0	Absent	0	Absent	0	0	Hai-Gabat
2024-05-17	AB/HG/004	1		0	0	0	1	1	6	M	0	Below5y	0	Below5y	0	0	Hai-Gabat
2024-05-17	AB/HG/004	1		0	0	0	1	1	2	M	0	Below5y	0	Below5y	0	0	Hai-Gabat
2024-05-17	AB/HG/004	1		0	0	0	1	1	2	M	0	Below5y	0	Below5y	0	0	Hai-Gabat
2024-05-17	AB/HG/005	1		1	0	0	0	1	59	M	1		1		0	1	Hai-Gabat
2024-05-17	AB/HG/005	1		1	0	0	0	1	55	F	1		1		0	0	Hai-Gabat
2024-05-17	AB/HG/005	1		1	0	0	0	1	12	F	1		1		0	1	Hai-Gabat
2024-05-17	AB/HG/005	1		1	0	0	0	1	11	F	1		1		0	0	Hai-Gabat
2024-05-17	AB/HG/005	1		1	0	0	0	1	19	M	1		1		0	0	Hai-Gabat
2024-05-17	AB/HG/005	1		1	0	0	0	1	19	M	1		1		0	0	Hai-Gabat
2024-05-17	AB/HG/006	1		1	0	0	1	0	29	F	1		1		0	0	Hai-Gabat
2024-05-17	AB/HG/006	1		1	0	0	1	1	10	M	1		1		0	0	Hai-Gabat
2024-05-17	AB/HG/006	1		1	0	0	1	1	5	M	0	Below5y	0	Below5y	0	0	Hai-Gabat
2024-05-17	AB/HG/008	1		1	0	0	0	0	65	M	1		1		0	0	Hai-Gabat
2024-05-17	AB/HG/008	1		1	0	0	0	0	45	M	1		1		0	0	Hai-Gabat
2024-05-17	AB/HG/008	1		1	0	0	0	1	18	F	1		1		0	0	Hai-Gabat
2024-05-17	AB/HG/008	1		1	0	0	0	1	17	F	1		1		0	0	Hai-Gabat
2024-05-17	AB/HG/008	1		1	0	0	0	0	29	F	1		1		0	0	Hai-Gabat
2024-05-17	AB/HG/008	1		1	0	0	0	1	24	M	1		1		0	0	Hai-Gabat
2024-05-17	AB/HG/008	1		1	0	0	0	1	21	M	1		1		0	1	Hai-Gabat
2024-05-17	AB/HG/008	1		1	0	0	0	0	15	F	1		1		0	0	Hai-Gabat
2024-05-17	AB/HG/008	1		1	0	0	0	1	12	F	1		1		0	0	Hai-Gabat
2024-05-17	AB/HG/008	1		1	0	0	0	1	8	F	1		1		0	0	Hai-Gabat
2024-05-17	AB/HG/008	1		1	0	0	0	1	6	F	0	Below5y	0	Below5y	0	0	Hai-Gabat
2024-05-17	AB/HG/008	1		1	0	0	0	1	4	F	0	Below5y	0	Below5y	0	0	Hai-Gabat
2024-05-17	AB/HG/009	1		1	0	0	0	0	67	M	1		1		0	0	Hai-Gabat
2024-05-17	AB/HG/009	1		1	0	0	0	1	69	M	1		1		0	0	Hai-Gabat
2024-05-17	AB/HG/009	1		1	0	0	0	0	60	M	1		1		0	0	Hai-Gabat
2024-05-17	AB/HG/009	1		1	0	0	0	1	19	F	1		1		0	0	Hai-Gabat
2024-05-17	AB/HG/009	1		1	0	0	0	0	17	M	1		1		0	0	Hai-Gabat
2024-05-17	AB/HG/009	1		1	0	0	0	0	17	M	1		1		0	0	Hai-Gabat
2024-05-17	AB/HG/009	1		1	0	0	0	1	15	M	1		1		0	0	Hai-Gabat
2024-05-17	AB/HG/009	1		1	0	0	0	1	14	M	1		1		0	0	Hai-Gabat
2024-05-17	AB/HG/009	1		1	0	0	0	1	27	M	1		1		0	0	Hai-Gabat
2024-05-17	AB/HG/009	1		1	0	0	0	1	50	F	0	Very_Sick	1		0	0	Hai-Gabat
2024-05-18	AB/HG/014	1		1	0	0	0	0	55	M	1		1		0	0	Hai-Gabat
2024-05-18	AB/HG/014	1		1	0	0	0	0	47	F	1		1		0	1	Hai-Gabat
2024-05-18	AB/HG/014	1		1	0	0	0	0	17	M	1		1		0	0	Hai-Gabat
2024-05-18	AB/HG/014	1		1	0	0	0	1	35	F	1		1		0	1	Hai-Gabat
2024-05-18	AB/HG/014	1		1	0	0	0	1	15	F	1		1		0	0	Hai-Gabat
2024-05-18	AB/HG/014	1		1	0	0	0	0	21	F	1		1		0	1	Hai-Gabat
2024-05-18	AB/HG/014	1		1	0	0	0	1	11	F	1		1		0	0	Hai-Gabat
2024-05-18	AB/HG/014	1		1	0	0	0	1	8	M	1		1		0	0	Hai-Gabat
2024-05-18	AB/HG/014	1		1	0	0	0	0	10	M			1		0	0	Hai-Gabat
2024-05-18	AB/HG/014	1		1	0	0	0	1	1.5	M	0	Below5y	0	Below5y	0	0	Hai-Gabat
2024-05-18	AB/HG/014	1		1	0	0	0	1	3	M	0	Below5y	0	Below5y	0	1	Hai-Gabat
2024-05-21	AB/HG/033	1		1	0	0	1	1	15	F	1		1		0	0	Hai-Gabat
2024-05-21	AB/HG/033	1		1	0	0	1	1	12	F	1		1		0	0	Hai-Gabat
2024-05-21	AB/HG/033	1		1	0	0	1	1	11	M	1		1		0	0	Hai-Gabat
2024-05-21	AB/HG/033	1		1	0	0	1	1	10	F	1		1		0	0	Hai-Gabat
2024-05-21	AB/HG/033	1		1	0	0	1	1	7	M	1		1		0	0	Hai-Gabat
2024-05-21	AB/HG/033	1		1	0	0	1	1	36	F	0	Refused	1		0	0	Hai-Gabat
2024-05-21	AB/HG/033	1		1	0	0	1	0	56	M	0	Absent	0	Absent	0	0	Hai-Gabat
2024-05-21	AB/HG/035	1		1	0	0	0	1	0.25	M	0	CDD_not_reach	0	CDD_not_reach	0	0	Hai-Gabat
2024-05-21	AB/HG/035	1		1	0	0	0	1	36	F	0	CDD_not_reach	0	CDD_not_reach	0	0	Hai-Gabat
2024-05-21	AB/HG/035	1		1	0	0	0	1	28	F	0	CDD_not_reach	0	CDD_not_reach	0	1	Hai-Gabat
2024-05-21	AB/HG/035	1		1	0	0	0	1	23	M	0	CDD_not_reach	0	CDD_not_reach	0	1	Hai-Gabat
2024-05-21	AB/HG/035	1		1	0	0	0	1	24	F	0	CDD_not_reach	0	CDD_not_reach	0	1	Hai-Gabat
2024-05-21	AB/HG/035	1		1	0	0	0	1	19	F	0	CDD_not_reach	0	CDD_not_reach	0	1	Hai-Gabat
2024-05-21	AB/HG/035	1		1	0	0	0	1	18	F	0	CDD_not_reach	0	CDD_not_reach	0	0	Hai-Gabat
2024-05-21	AB/HG/035	1		1	0	0	0	1	17	M	0	CDD_not_reach	0	CDD_not_reach	0	1	Hai-Gabat
2024-05-21	AB/HG/035	1		1	0	0	0	1	16	M	0	CDD_not_reach	0	CDD_not_reach	0	1	Hai-Gabat
2024-05-21	AB/HG/035	1		1	0	0	0	1	14	M	0	CDD_not_reach	0	CDD_not_reach	0	0	Hai-Gabat
2024-05-21	AB/HG/035	1		1	0	0	0	1	13	M	0	CDD_not_reach	0	CDD_not_reach	0	0	Hai-Gabat
2024-05-21	AB/HG/035	1		1	0	0	0	1	12	M	0	CDD_not_reach	0	CDD_not_reach	0	0	Hai-Gabat
2024-05-21	AB/HG/035	1		1	0	0	0	1	7	M	0	CDD_not_reach	0	CDD_not_reach	0	0	Hai-Gabat
2024-05-21	AB/HG/035	1		1	0	0	0	1	15	M	0	CDD_not_reach	0	CDD_not_reach	0	0	Hai-Gabat
2024-05-21	AB/HG/035	1		1	0	0	0	1	5	M	0	CDD_not_reach	0	CDD_not_reach	0	0	Hai-Gabat
2024-05-21	AB/HG/041	1		1	0	0	0	1	78	F	0	Refused	0	CDD_not_reach	0	1	Hai-Gabat
2024-05-21	AB/HG/041	1		1	0	0	0	1	41	M	0	Refused	0	CDD_not_reach	0	0	Hai-Gabat
2024-05-21	AB/HG/042	1		1	0	0	0	1	32	M	1		0	CDD_not_reach	0	0	Hai-Gabat
2024-05-21	AB/HG/042	1		1	0	0	0	1	40	F	1		0	CDD_not_reach	0	0	Hai-Gabat
2024-05-21	AB/HG/042	1		1	0	0	0	1	38	F	1		0	CDD_not_reach	0	0	Hai-Gabat
2024-05-21	AB/HG/042	1		1	0	0	0	1	19	F	0	CDD_not_reach	0	CDD_not_reach	0	0	Hai-Gabat
2024-05-21	AB/HG/042	1		1	0	0	0	1	17	M	0	CDD_not_reach	0	CDD_not_reach	0	0	Hai-Gabat
2024-05-21	AB/HG/042	1		1	0	0	0	1	13	M	0	CDD_not_reach	0	CDD_not_reach	0	0	Hai-Gabat
2024-05-21	AB/HG/042	1		1	0	0	0	1	13	M	0	CDD_not_reach	0	CDD_not_reach	0	0	Hai-Gabat
2024-05-21	AB/HG/042	1		1	0	0	0	1	9	F	0	CDD_not_reach	0	CDD_not_reach	0	0	Hai-Gabat
2024-05-21	AB/HG/042	1		1	0	0	0	1	7	F	0	CDD_not_reach	0	CDD_not_reach	0	0	Hai-Gabat
2024-05-21	AB/HG/042	1		1	0	0	0	1	7	M	0	CDD_not_reach	0	CDD_not_reach	0	0	Hai-Gabat
2024-05-21	AB/HG/042	1		1	0	0	0	1	6	M	0	CDD_not_reach	0	CDD_not_reach	0	0	Hai-Gabat
2024-05-21	AB/HG/043	1		0	0	0	0	1	0.25	M	0	Below5y	0	Below5y	0	0	Hai-Gabat
2024-05-21	AB/HG/043	1		0	0	0	0	1	89	M	0	CDD_not_reach	0	CDD_not_reach	0	1	Hai-Gabat
2024-05-21	AB/HG/043	1		0	0	0	0	1	40	F	0	CDD_not_reach	0	CDD_not_reach	0	1	Hai-Gabat
2024-05-21	AB/HG/043	1		0	0	0	0	1	38	F	0	CDD_not_reach	0	CDD_not_reach	0	1	Hai-Gabat
2024-05-21	AB/HG/043	1		0	0	0	0	1	39	M	0	CDD_not_reach	0	CDD_not_reach	0	1	Hai-Gabat
2024-05-21	AB/HG/043	1		0	0	0	0	1	29	F	0	CDD_not_reach	0	CDD_not_reach	0	1	Hai-Gabat
2024-05-21	AB/HG/043	1		0	0	0	0	1	27	F	0	CDD_not_reach	0	CDD_not_reach	0	1	Hai-Gabat
2024-05-21	AB/HG/043	1		0	0	0	0	1	21	M	0	CDD_not_reach	0	CDD_not_reach	0	1	Hai-Gabat
2024-05-21	AB/HG/043	1		0	0	0	0	1	17	M	0	CDD_not_reach	0	CDD_not_reach	0	1	Hai-Gabat
2024-05-21	AB/HG/043	1		0	0	0	0	1	16	M	0	CDD_not_reach	0	CDD_not_reach	0	1	Hai-Gabat
2024-05-21	AB/HG/043	1		0	0	0	0	1	14	M	0	CDD_not_reach	0	CDD_not_reach	0	1	Hai-Gabat
2024-05-21	AB/HG/043	1		0	0	0	0	1	11	M	0	CDD_not_reach	0	CDD_not_reach	0	1	Hai-Gabat
2024-05-21	AB/HG/043	1		0	0	0	0	1	10	F	0	CDD_not_reach	0	CDD_not_reach	0	1	Hai-Gabat
2024-05-21	AB/HG/043	1		0	0	0	0	1	8	M	0	CDD_not_reach	0	CDD_not_reach	0	1	Hai-Gabat
2024-05-21	AB/HG/043	1		0	0	0	0	1	5	F	0	CDD_not_reach	0	CDD_not_reach	0	1	Hai-Gabat
2024-05-21	AB/HG/043	1		0	0	0	0	1	4	F	0	CDD_not_reach	0	CDD_not_reach	0	1	Hai-Gabat
2024-05-21	AB/HG/044	1		1	0	0	0	1	56	F	0	CDD_not_reach	1		0	1	Hai-Gabat
2024-05-21	AB/HG/044	1		1	0	0	0	1	36	F	0	CDD_not_reach	1		0	1	Hai-Gabat
2024-05-21	AB/HG/044	1		1	0	0	0	1	60	M	0	Refused	1		0	0	Hai-Gabat
2024-05-21	AB/HG/044	1		1	0	0	0	1	24	F	0	CDD_not_reach	1		0	0	Hai-Gabat
2024-05-21	AB/HG/044	1		1	0	0	0	1	17	M	0	CDD_not_reach	1		0	0	Hai-Gabat
2024-05-21	AB/HG/044	1		1	0	0	0	1	24	F	0	CDD_not_reach	1		0	0	Hai-Gabat
2024-05-21	AB/HG/044	1		1	0	0	0	1	14	F	0	CDD_not_reach	1		0	0	Hai-Gabat
2024-05-21	AB/HG/044	1		1	0	0	0	1	12	F	0	CDD_not_reach	1		0	0	Hai-Gabat
2024-05-21	AB/HG/044	1		1	0	0	0	1	9	M	0	CDD_not_reach	1		0	0	Hai-Gabat
2024-05-21	AB/HG/044	1		1	0	0	0	1	0.3	F	0	Below5y	0	Below5y	0	0	Hai-Gabat
2024-05-21	AB/HG/044	1		1	0	0	0	1	5	F	0	Below5y	0	Below5y	0	0	Hai-Gabat
2024-05-21	AB/HG/044	1		1	0	0	0	1	4	F	0	Below5y	0	Below5y	0	0	Hai-Gabat
2024-05-21	AB/HG/044	1		1	0	0	0	1	3	F	0	Below5y	0	Below5y	0	0	Hai-Gabat
2024-05-21	AB/HG/045	1		1	0	0	0	0	48	M	1		1		0	0	Hai-Gabat
2024-05-21	AB/HG/045	1		1	0	0	0	1	25	F	1		1		0	0	Hai-Gabat
2024-05-21	AB/HG/045	1		1	0	0	0	1	69	F	1		1		0	0	Hai-Gabat
2024-05-21	AB/HG/045	1		1	0	0	0	1	21	M	1		1		0	0	Hai-Gabat
2024-05-21	AB/HG/045	1		1	0	0	0	1	16	M	1		1		0	0	Hai-Gabat
2024-05-21	AB/HG/045	1		1	0	0	0	1	12	M	1		1		0	0	Hai-Gabat
2024-05-21	AB/HG/045	1		1	0	0	0	1	11	F	1		1		0	0	Hai-Gabat
2024-05-21	AB/HG/045	1		1	0	0	0	1	8	F	1		1		0	0	Hai-Gabat
2024-05-21	AB/HG/045	1		1	0	0	0	1	7	M	1		1		0	0	Hai-Gabat
2024-05-21	AB/HG/045	1		1	0	0	0	1	0.4	F	0	Below5y	0	Below5y	0	0	Hai-Gabat
2024-05-21	AB/HG/047	1		1	0	0	1	1	40	F	1		1		0	1	Hai-Gabat
2024-05-21	AB/HG/047	1		1	0	0	1	1	16	F	1		1		0	1	Hai-Gabat
2024-05-21	AB/HG/047	1		1	0	0	1	1	15	F	1		1		0	0	Hai-Gabat
2024-05-21	AB/HG/047	1		1	0	0	1	1	13	F	1		1		0	0	Hai-Gabat
2024-05-21	AB/HG/047	1		1	0	0	1	1	14	F	1		1		0	0	Hai-Gabat
2024-05-21	AB/HG/047	1		1	0	0	1	1	10	F	1		1		0	0	Hai-Gabat
2024-05-21	AB/HG/047	1		1	0	0	1	1	6	F	1		1		0	0	Hai-Gabat
2024-05-21	AB/HG/047	1		1	0	0	1	1	65	F	0	Very_Sick	0	Absent	0	0	Hai-Gabat
2024-05-21	AB/HG/048	1		1	0	0	0	0	38	M	1		1		0	1	Hai-Gabat
2024-05-21	AB/HG/048	1		1	0	0	0	1	30	F	1		1		0	0	Hai-Gabat
2024-05-21	AB/HG/048	1		1	0	0	0	1	12	M	1		1		0	0	Hai-Gabat
2024-05-21	AB/HG/048	1		1	0	0	0	1	7	F	1		1		0	1	Hai-Gabat
2024-05-21	AB/HG/048	1		1	0	0	0	1	5	F	0	Below5y	0	Below5y	0	0	Hai-Gabat
2024-05-21	AB/HG/049	1		1	0	0	1	1	20	M	1		1		0	1	Hai-Gabat
2024-05-21	AB/HG/049	1		1	0	0	1	1	16	M	1		1		0	0	Hai-Gabat
2024-05-21	AB/HG/049	1		1	0	0	1	1	10	F	1		1		0	0	Hai-Gabat
2024-05-21	AB/HG/049	1		1	0	0	1	1	11	F	1		1		0	0	Hai-Gabat
2024-05-21	AB/HG/049	1		1	0	0	1	1	9	M	1		1		0	0	Hai-Gabat
2024-05-21	AB/HG/049	1		1	0	0	1	1	7	M			1		0	0	Hai-Gabat
2024-05-21	AB/HG/049	1		1	0	0	1	1	45	F	0	Very_Sick	0	Absent	0	0	Hai-Gabat
2024-05-21	AB/HG/049	1		1	0	0	1	0	59	M	0	Absent	0	Absent	0	0	Hai-Gabat
2024-05-21	AB/HG/049	1		1	0	0	1	1	5	F	0	Below5y	0	Below5y	0	0	Hai-Gabat
2024-05-18	AB/HG/10	1		1	0	0	0	0	37	M	1		1		0	0	Hai-Gabat
2024-05-18	AB/HG/10	1		1	0	0	0	0	28	F	1		1		0	0	Hai-Gabat
2024-05-18	AB/HG/10	1		1	0	0	0	1	25	M	1		1		0	0	Hai-Gabat
2024-05-18	AB/HG/10	1		1	0	0	0	1	20	F	1		1		0	0	Hai-Gabat
2024-05-18	AB/HG/10	1		1	0	0	0	1	1.5	F	0	Below5y	0	Below5y	0	0	Hai-Gabat
2024-05-18	AB/HG/10	1		1	0	0	0	1	1	F	0	Below5y	0	Below5y	0	0	Hai-Gabat
2024-05-18	AB/HG/10	1		1	0	0	0	1	6	F	0	Below5y	0	Below5y	0	0	Hai-Gabat
2024-05-18	AB/HG/10	1		1	0	0	0	1	4	F	0	Below5y	0	Below5y	0	0	Hai-Gabat
2024-05-18	AB/HG/10	1		1	0	0	0	1	3	M	0	Below5y	0	Below5y	0	0	Hai-Gabat
2024-05-18	AB/HG/11	1		1	0	0	0	1	42	F	1		1		0	0	Hai-Gabat
2024-05-18	AB/HG/11	1		1	0	0	0	1	23	M	1		1		0	0	Hai-Gabat
2024-05-18	AB/HG/11	1		1	0	0	0	1	18	F	1		1		0	0	Hai-Gabat
2024-05-18	AB/HG/11	1		1	0	0	0	0	16	F	1		1		0	0	Hai-Gabat
2024-05-18	AB/HG/11	1		1	0	0	0	1	14	M	1		1		0	0	Hai-Gabat
2024-05-18	AB/HG/11	1		1	0	0	0	0	57	M	0	Absent	0	Absent	0	0	Hai-Gabat
2024-05-18	AB/HG/11	1		1	0	0	0	1	29	M	0	Absent	0	Absent	0	0	Hai-Gabat
2024-05-18	AB/HG/11	1		1	0	0	0	1	33	F	0	Absent	0	Absent	0	0	Hai-Gabat
2024-05-18	AB/HG/12	1		1	0	0	1	0	67	M	1		1		0	0	Hai-Gabat
2024-05-18	AB/HG/12	1		1	0	0	1	1	49	F	1		1		0	0	Hai-Gabat
2024-05-18	AB/HG/12	1		1	0	0	1	0	35	F	1		1		0	1	Hai-Gabat
2024-05-18	AB/HG/12	1		1	0	0	1	1	20	F	1		1		0	1	Hai-Gabat
2024-05-18	AB/HG/12	1		1	0	0	1	1	27	F	1		1		0	1	Hai-Gabat
2024-05-18	AB/HG/12	1		1	0	0	1	0	15	M	1		0	Absent	0	1	Hai-Gabat
2024-05-18	AB/HG/12	1		1	0	0	1	1	12	F	1		0	Absent	0	0	Hai-Gabat
2024-05-18	AB/HG/12	1		1	0	0	1	1	9	M	1		0	Absent	0	0	Hai-Gabat
2024-05-18	AB/HG/12	1		1	0	0	1	1	1.5	F	0	Below5y	0	Below5y	0	0	Hai-Gabat
2024-05-18	AB/HG/12	1		1	0	0	1	1	6	F	0	Absent	0	Absent	0	0	Hai-Gabat
2024-05-18	AB/HG/12	1		1	0	0	1	1	6	F	0	Absent	0	Absent	0	0	Hai-Gabat
2024-05-18	AB/HG/12	1		1	0	0	1	1	8	F			0	Absent	0	0	Hai-Gabat
2024-05-18	AB/HG/13	1		0	0	0	0	1	27	F	1		1		0	0	Hai-Gabat
2024-05-18	AB/HG/13	1		0	0	0	0	0	14	F	1		1		0	0	Hai-Gabat
2024-05-18	AB/HG/13	1		0	0	0	0	1	10	F	1		1		0	0	Hai-Gabat
2024-05-18	AB/HG/13	1		0	0	0	0	0	10	F	1		1		0	0	Hai-Gabat
2024-05-18	AB/HG/13	1		0	0	0	0	1	79	M	1		0	Refused	0	0	Hai-Gabat
2024-05-18	AB/HG/13	1		0	0	0	0	1	44	F	0	Refused	0	Refused	0	1	Hai-Gabat
2024-05-18	AB/HG/13	1		0	0	0	0	1	4	F	0	Below5y	0	Below5y	0	0	Hai-Gabat
2024-05-18	AB/HG/13	1		0	0	0	0	1	3	F	0	Below5y	0	Below5y	0	0	Hai-Gabat
2024-05-18	AB/HG/13	1		0	0	0	0	1	3	F	0	Below5y	0	Below5y	0	0	Hai-Gabat
2024-05-18	AB/HG/15	1		0	0	0	0	1	22	F	1		1		0	0	Hai-Gabat
2024-05-18	AB/HG/15	1		0	0	0	0	0	28	M	0	Absent	1		0	0	Hai-Gabat
2024-05-18	AB/HG/15	1		0	0	0	0	1	65	F	0	Absent	0	Absent	0	0	Hai-Gabat
2024-05-18	AB/HG/15	1		0	0	0	0	1	4	M	0	Below5y	0	Below5y	0	1	Hai-Gabat
2024-05-18	AB/HG/15	1		0	0	0	0	1	4	M	0	Below5y	0	Below5y	0	1	Hai-Gabat
2024-05-18	AB/HG/16	1		0	0	0	0	1	68	F	1		1		0	1	Hai-Gabat
2024-05-18	AB/HG/16	1		0	0	0	0	1	79	F	1		1		0	1	Hai-Gabat
2024-05-18	AB/HG/16	1		0	0	0	0	1	30	M	0	Absent	0	Absent	0	0	Hai-Gabat
2024-05-18	AB/HG/17	1		1	0	0	0	0	28	M	1		1		0	1	Hai-Gabat
2024-05-18	AB/HG/17	1		1	0	0	0	1	49	F	1		0	CDD_not_reach	0	1	Hai-Gabat
2024-05-18	AB/HG/17	1		1	0	0	0	0	21	M	1		0	CDD_not_reach	0	0	Hai-Gabat
2024-05-18	AB/HG/17	1		1	0	0	0	0	27	F	1		0	CDD_not_reach	0	0	Hai-Gabat
2024-05-18	AB/HG/17	1		1	0	0	0	1	0.5	M	0	Below5y	0	Below5y	0	0	Hai-Gabat
2024-05-18	AB/HG/17	1		1	0	0	0	1	4	M	0	Below5y	0	Below5y	0	0	Hai-Gabat
2024-05-18	AB/HG/17	1		1	0	0	0	1	2	M	0	Below5y	0	Below5y	0	0	Hai-Gabat
2024-05-18	AB/HG/17	1		1	0	0	0	1	1	M	0	Below5y	0	Below5y	0	0	Hai-Gabat
2024-05-18	AB/HG/18	1		1	0	0	0	1	62	F	1		1		0	0	Hai-Gabat
2024-05-18	AB/HG/18	1		1	0	0	0	1	27	M	1		1		0	0	Hai-Gabat
2024-05-18	AB/HG/18	1		1	0	0	0	1	21	F	1		1		0	0	Hai-Gabat
2024-05-18	AB/HG/18	1		1	0	0	0	1	19	M	1		1		0	0	Hai-Gabat
2024-05-18	AB/HG/18	1		1	0	0	0	1	18	M	1		1		0	0	Hai-Gabat
2024-05-18	AB/HG/18	1		1	0	0	0	1	18	M	1		1		0	0	Hai-Gabat
2024-05-18	AB/HG/18	1		1	0	0	0	1	18	M	1		1		0	0	Hai-Gabat
2024-05-18	AB/HG/18	1		1	0	0	0	1	17	F	1		1		0	0	Hai-Gabat
2024-05-18	AB/HG/18	1		1	0	0	0	1	12	M	1		1		0	0	Hai-Gabat
2024-05-18	AB/HG/18	1		1	0	0	0	1	3	F	0	Below5y	0	Below5y	0	0	Hai-Gabat
2024-05-18	AB/HG/19	1		1	0	0	0	1	30	F	1		1		0	0	Hai-Gabat
2024-05-18	AB/HG/19	1		1	0	0	0	1	24	F	1		1		0	0	Hai-Gabat
2024-05-18	AB/HG/19	1		1	0	0	0	1	18	M	1		1		0	0	Hai-Gabat
2024-05-18	AB/HG/19	1		1	0	0	0	1	16	F	1		1		0	0	Hai-Gabat
2024-05-18	AB/HG/19	1		1	0	0	0	1	15	M	1		1		0	0	Hai-Gabat
2024-05-18	AB/HG/19	1		1	0	0	0	1	15	F	1		1		0	0	Hai-Gabat
2024-05-18	AB/HG/19	1		1	0	0	0	1	12	M	1		1		0	0	Hai-Gabat
2024-05-18	AB/HG/19	1		1	0	0	0	1	9	M	1		1		0	0	Hai-Gabat
2024-05-18	AB/HG/19	1		1	0	0	0	1	38	M	0	Breastfeeding	1		0	0	Hai-Gabat
2024-05-18	AB/HG/19	1		1	0	0	0	0	88	F	1		0	CDD_not_reach	0	1	Hai-Gabat
2024-05-18	AB/HG/19	1		1	0	0	0	0	63	F	1		0	CDD_not_reach	0	1	Hai-Gabat
2024-05-18	AB/HG/19	1		1	0	0	0	1	1.5	F	0	Below5y	0	Below5y	0	0	Hai-Gabat
2024-05-18	AB/HG/19	1		1	0	0	0	1	1.5	F	0	Below5y	0	Below5y	0	0	Hai-Gabat
2024-05-18	AB/HG/19	1		1	0	0	0	1	0.2	M	0	Below5y	0	Below5y	0	0	Hai-Gabat
2024-05-18	AB/HG/19	1		1	0	0	0	1	4	F	0	Below5y	0	Below5y	0	0	Hai-Gabat
2024-05-18	AB/HG/19	1		1	0	0	0	1	2	F	0	Below5y	0	Below5y	0	0	Hai-Gabat
2024-05-18	AB/HG/20	1		1	0	0	0	1	42	F	1		1		0	0	Hai-Gabat
2024-05-18	AB/HG/20	1		1	0	0	0	0	48	M	1		1		0	0	Hai-Gabat
2024-05-18	AB/HG/20	1		1	0	0	0	1	14	M	1		1		0	0	Hai-Gabat
2024-05-18	AB/HG/20	1		1	0	0	0	1	9	M	1		1		0	0	Hai-Gabat
2024-05-18	AB/HG/20	1		1	0	0	0	1	6	M	1		1		0	0	Hai-Gabat
2024-05-18	AB/HG/20	1		1	0	0	0	1	7	F	1		1		0	0	Hai-Gabat
2024-05-18	AB/HG/20	1		1	0	0	0	1	67	F	1		1		0	0	Hai-Gabat
2024-05-18	AB/HG/20	1		1	0	0	0	1	62	F	1		1		0	0	Hai-Gabat
2024-05-18	AB/HG/20	1		1	0	0	0	1	38	F	1		0	Pregnant	0	0	Hai-Gabat
2024-05-18	AB/HG/20	1		1	0	0	0	1	0.1	M	0	Below5y	0	Below5y	0	0	Hai-Gabat
2024-05-18	AB/HG/20	1		1	0	0	0	1	5	F	0	Below5y	0	Below5y	0	0	Hai-Gabat
2024-05-20	AB/HG/22	1		0	0	0	0	1	42	F	1		1		0	1	Hai-Gabat
2024-05-20	AB/HG/22	1		0	0	0	0	1	22	M	1		1		0	0	Hai-Gabat
2024-05-20	AB/HG/22	1		0	0	0	0	1	12	F	1		1		0	1	Hai-Gabat
2024-05-20	AB/HG/22	1		0	0	0	0	1	10	M	1		1		0	1	Hai-Gabat
2024-05-20	AB/HG/22	1		0	0	0	0	1	8	M	1		1		0	0	Hai-Gabat
2024-05-20	AB/HG/22	1		0	0	0	1	0	38	M	1		1		0	1	Hai-Gabat
2024-05-20	AB/HG/22	1		0	0	0	1	1	28	M	1		1		0	1	Hai-Gabat
2024-05-20	AB/HG/22	1		0	0	0	1	0	22	M	1		1		0	1	Hai-Gabat
2024-05-20	AB/HG/22	1		0	0	0	1	0	22	M	1		1		0	1	Hai-Gabat
2024-05-20	AB/HG/22	1		0	0	0	1	1	14	F	1		1		0	1	Hai-Gabat
2024-05-20	AB/HG/22	1		0	0	0	1	1	22	M	1		1		0	1	Hai-Gabat
2024-05-20	AB/HG/22	1		0	0	0	1	1	10	M	1		1		0	1	Hai-Gabat
2024-05-20	AB/HG/22	1		0	0	0	1	0	54	M	1		0	Absent	0	1	Hai-Gabat
2024-05-20	AB/HG/22	1		0	0	0	1	1	19	F	1		0	Absent	0	1	Hai-Gabat
2024-05-20	AB/HG/22	1		0	0	0	1	1	17	M	1		0	Absent	0	1	Hai-Gabat
2024-05-20	AB/HG/22	1		0	0	0	1	1	15	M	1		0	Absent	0	1	Hai-Gabat
2024-05-20	AB/HG/22	1		0	0	0	1	1	18	M	1		0	Absent	0	1	Hai-Gabat
2024-05-20	AB/HG/22	1		0	0	0	1	1	13	M	1		0	Absent	0	1	Hai-Gabat
2024-05-20	AB/HG/22	1		0	0	0	1	1	10	F	1		0	Absent	0	0	Hai-Gabat
2024-05-20	AB/HG/22	1		0	0	0	1	1	7	M	1		0	Absent	0	0	Hai-Gabat
2024-05-20	AB/HG/22	1		0	0	0	1	1	0.4	M	0	Below5y	0	Below5y	0	0	Hai-Gabat
2024-05-20	AB/HG/22	1		0	0	0	0	0	52	M	0	Absent	0	Absent	0	1	Hai-Gabat
2024-05-20	AB/HG/22	1		0	0	0	0	1	3	M	0	Below5y	0	Below5y	0	1	Hai-Gabat
2024-05-20	AB/HG/22	1		0	0	0	1	1	50	M	0	Absent	0	Absent	0	1	Hai-Gabat
2024-05-20	AB/HG/22	1		0	0	0	1	1	17	F	0	Pregnant	0	Pregnant	0	1	Hai-Gabat
2024-05-20	AB/HG/22	1		0	0	0	1	1	42	F	0	Absent	0	Absent	0	1	Hai-Gabat
2024-05-20	AB/HG/22	1		0	0	0	1	1	25	M	0	Absent	0	Pregnant	0	1	Hai-Gabat
2024-05-20	AB/HG/22	1		0	0	0	1	1	5	M	0	Below5y	0	Below5y	0	1	Hai-Gabat
2024-05-20	AB/HG/24	1		1	0	0	0	0	60	M	1		1		0	1	Hai-Gabat
2024-05-20	AB/HG/24	1		1	0	0	0	1	30	F	1		1		0	1	Hai-Gabat
2024-05-20	AB/HG/24	1		1	0	0	0	1	28	M	1		1		0	1	Hai-Gabat
2024-05-20	AB/HG/24	1		1	0	0	0	1	22	F	1		1		0	1	Hai-Gabat
2024-05-20	AB/HG/24	1		1	0	0	0	1	22	M	1		1		0	1	Hai-Gabat
2024-05-20	AB/HG/24	1		1	0	0	0	0	18	M	1		1		0	1	Hai-Gabat
2024-05-20	AB/HG/24	1		1	0	0	0	0	38	M	1		1		0	1	Hai-Gabat
2024-05-20	AB/HG/24	1		1	0	0	0	1	15	F	1		1		0	1	Hai-Gabat
2024-05-20	AB/HG/24	1		1	0	0	0	1	8	F	1		1		0	1	Hai-Gabat
2024-05-20	AB/HG/24	1		1	0	0	0	1	13	F	1		1		0	0	Hai-Gabat
2024-05-20	AB/HG/24	1		1	0	0	0	1	1.5	F	0	Below5y	0	Below5y	0	0	Hai-Gabat
2024-05-20	AB/HG/24	1		1	0	0	0	1	0.5	F	0	Below5y	0	Below5y	0	0	Hai-Gabat
2024-05-20	AB/HG/24	1		1	0	0	0	1	10	M	0	Absent	0	Absent	0	1	Hai-Gabat
2024-05-20	AB/HG/25	1		0	0	0	1	0	72	M	1		1		0	0	Hai-Gabat
2024-05-20	AB/HG/25	1		0	0	0	1	0	57	F	1		1		0	0	Hai-Gabat
2024-05-20	AB/HG/25	1		0	0	0	1	1	23	M	1		1		0	0	Hai-Gabat
2024-05-20	AB/HG/25	1		0	0	0	1	1	29	F	1		1		0	0	Hai-Gabat
2024-05-20	AB/HG/25	1		0	0	0	1	1	19	M	1		1		0	0	Hai-Gabat
2024-05-20	AB/HG/25	1		0	0	0	1	1	19	F	1		1		0	0	Hai-Gabat
2024-05-20	AB/HG/25	1		0	0	0	1	1	14	F	1		1		0	0	Hai-Gabat
2024-05-20	AB/HG/25	1		0	0	0	1	1	12	M	1		1		0	0	Hai-Gabat
2024-05-20	AB/HG/25	1		0	0	0	1	1	9	M	1		1		0	0	Hai-Gabat
2024-05-20	AB/HG/26	1		1	0	0	0	1	58	F	1		1		0	1	Hai-Gabat
2024-05-20	AB/HG/26	1		1	0	0	0	0	41	F	1		1		0	1	Hai-Gabat
2024-05-20	AB/HG/26	1		1	0	0	0	1	23	F	1		1		0	0	Hai-Gabat
2024-05-20	AB/HG/26	1		1	0	0	0	1	21	M	1		1		0	0	Hai-Gabat
2024-05-20	AB/HG/26	1		1	0	0	0	1	16	M	1		1		0	0	Hai-Gabat
2024-05-20	AB/HG/26	1		1	0	0	0	1	14	M	1		1		0	0	Hai-Gabat
2024-05-20	AB/HG/26	1		1	0	0	0	1	11	M	1		1		0	0	Hai-Gabat
2024-05-20	AB/HG/26	1		1	0	0	0	1	9	F	1		1		0	0	Hai-Gabat
2024-05-20	AB/HG/26	1		1	0	0	0	1	7	M	1		1		0	0	Hai-Gabat
2024-05-20	AB/HG/26	1		1	0	0	0	1	43	F	1		1		0	1	Hai-Gabat
2024-05-20	AB/HG/26	1		1	0	0	0	1	21	M	1		1		0	1	Hai-Gabat
2024-05-20	AB/HG/26	1		1	0	0	0	1	18	F	1		1		0	1	Hai-Gabat
2024-05-20	AB/HG/26	1		1	0	0	0	1	0.3	M	0	Below5y	0	Below5y	0	1	Hai-Gabat
2024-05-20	AB/HG/26	1		1	0	0	0	1	3	M	0	Below5y	0	Below5y	0	0	Hai-Gabat
2024-05-20	AB/HG/27	1		0	0	0	0	0	53	M	1		1		0	0	Hai-Gabat
2024-05-20	AB/HG/27	1		0	0	0	0	1	70	F	1		1		0	0	Hai-Gabat
2024-05-20	AB/HG/27	1		0	0	0	0	1	44	F	1		1		0	0	Hai-Gabat
2024-05-20	AB/HG/27	1		0	0	0	0	1	21	M	1		1		0	0	Hai-Gabat
2024-05-20	AB/HG/27	1		0	0	0	0	1	21	F	1		1		0	0	Hai-Gabat
2024-05-20	AB/HG/27	1		0	0	0	0	0	17	M	1		1		0	0	Hai-Gabat
2024-05-20	AB/HG/27	1		0	0	0	0	1	17	F	1		1		0	0	Hai-Gabat
2024-05-20	AB/HG/27	1		0	0	0	0	1	16	M	1		1		0	0	Hai-Gabat
2024-05-20	AB/HG/27	1		0	0	0	0	1	13	M	1		1		0	0	Hai-Gabat
2024-05-20	AB/HG/27	1		0	0	0	0	1	13	F	1		1		0	0	Hai-Gabat
2024-05-20	AB/HG/27	1		0	0	0	0	1	10	M	1		1		0	0	Hai-Gabat
2024-05-20	AB/HG/27	1		0	0	0	0	1	15	F	1		1		0	0	Hai-Gabat
2024-05-20	AB/HG/27	1		0	0	0	0	1	44	M	1		1		0	0	Hai-Gabat
2024-05-20	AB/HG/27	1		0	0	0	0	1	15	M	1		1		0	0	Hai-Gabat
2024-05-20	AB/HG/27	1		0	0	0	0	1	29	F	1		1		0	0	Hai-Gabat
2024-05-20	AB/HG/27	1		0	0	0	0	1	0.6	F	0	Below5y	0	Below5y	0	0	Hai-Gabat
2024-05-20	AB/HG/27	1		0	0	0	0	1	17	F	0	Absent	0	Absent	0	1	Hai-Gabat
2024-05-20	AB/HG/27	1		0	0	0	0	1	41	M	0	Absent	0	Absent	0	0	Hai-Gabat
2024-05-20	AB/HG/27	1		0	0	0	0	1	4	M	0	Below5y	0	Below5y	0	0	Hai-Gabat
2024-05-20	AB/HG/28	1		1	0	0	0	0	35	F	1		1		0	1	Hai-Gabat
2024-05-20	AB/HG/28	1		1	0	0	0	1	45	M	1		1		0	0	Hai-Gabat
2024-05-20	AB/HG/28	1		1	0	0	0	1	14	M	1		1		0	1	Hai-Gabat
2024-05-20	AB/HG/28	1		1	0	0	0	1	21	F	1		1		0	0	Hai-Gabat
2024-05-20	AB/HG/28	1		1	0	0	0	1	25	M	1		1		0	0	Hai-Gabat
2024-05-20	AB/HG/28	1		1	0	0	0	1	51	F	0	Absent	1		0	0	Hai-Gabat
2024-05-20	AB/HG/28	1		1	0	0	0	1	39	M	0	Absent	0	Absent	0	1	Hai-Gabat
2024-05-20	AB/HG/28	1		1	0	0	0	1	81	F	0	Absent	0	Absent	0	0	Hai-Gabat
2024-05-20	AB/HG/29	1		0	0	0	0	1	32	F	1		1		0	0	Hai-Gabat
2024-05-20	AB/HG/29	1		0	0	0	0	1	16	F	1		1		0	0	Hai-Gabat
2024-05-20	AB/HG/29	1		0	0	0	0	1	14	F	1		1		0	0	Hai-Gabat
2024-05-20	AB/HG/29	1		0	0	0	0	1	10	M	1		1		0	0	Hai-Gabat
2024-05-20	AB/HG/29	1		0	0	0	0	1	11	F	1		1		0	0	Hai-Gabat
2024-05-20	AB/HG/29	1		0	0	0	0	1	6	F	1		1		0	0	Hai-Gabat
2024-05-20	AB/HG/29	1		0	0	0	0	1	36	M	0	Absent	0	Absent	0	1	Hai-Gabat
2024-05-20	AB/HG/30	1		0	0	0	0	1	35	M	1		1		0	1	Hai-Gabat
2024-05-20	AB/HG/30	1		0	0	0	0	1	30	F	1		1		0	1	Hai-Gabat
2024-05-20	AB/HG/30	1		0	0	0	0	1	50	F	1		1		0	1	Hai-Gabat
2024-05-20	AB/HG/30	1		0	0	0	0	1	45	F	1		1		0	0	Hai-Gabat
2024-05-20	AB/HG/30	1		0	0	0	0	1	25	F	1		1		0	0	Hai-Gabat
2024-05-20	AB/HG/30	1		0	0	0	0	1	18	F	1		1		0	0	Hai-Gabat
2024-05-20	AB/HG/30	1		0	0	0	0	1	18	F	1		1		0	0	Hai-Gabat
2024-05-20	AB/HG/30	1		0	0	0	0	1	16	F	1		1		0	0	Hai-Gabat
2024-05-20	AB/HG/30	1		0	0	0	0	1	14	F	1		1		0	0	Hai-Gabat
2024-05-20	AB/HG/30	1		0	0	0	0	1	12	F	1		1		0	0	Hai-Gabat
2024-05-20	AB/HG/30	1		0	0	0	0	1	16	M	1		1		0	0	Hai-Gabat
2024-05-20	AB/HG/30	1		0	0	0	0	1	20	F	1		0	Pregnant	0	0	Hai-Gabat
2024-05-20	AB/HG/30	1		0	0	0	0	1	0.25	F	0	Below5y	0	Below5y	0	0	Hai-Gabat
2024-05-20	AB/HG/30	1		0	0	0	0	1	22	M	0	Absent	0	Absent	0	0	Hai-Gabat
2024-05-20	AB/HG/30	1		0	0	0	0	1	4	F	0	Below5y	0	Below5y	0	0	Hai-Gabat
2024-05-20	AB/HG/30	1		0	0	0	0	1	4	M	0	Below5y	0	Below5y	0	0	Hai-Gabat
2024-05-20	AB/HG/30	1		0	0	0	0	1	3	F	0	Below5y	0	Below5y	0	0	Hai-Gabat
2024-05-21	AB/HG/31	1		1	0	0	0	1	84	M	1		1		0	0	Hai-Gabat
2024-05-21	AB/HG/31	1		1	0	0	0	1	53	F	1		1		0	1	Hai-Gabat
2024-05-21	AB/HG/31	1		1	0	0	0	1	85	F	1		1		0	1	Hai-Gabat
2024-05-21	AB/HG/31	1		1	0	0	0	1	30	F	1		1		0	1	Hai-Gabat
2024-05-21	AB/HG/31	1		1	0	0	0	1	27	F	1		1		0	1	Hai-Gabat
2024-05-21	AB/HG/31	1		1	0	0	0	1	10	M	1		1		0	1	Hai-Gabat
2024-05-21	AB/HG/31	1		1	0	0	0	1	8	M	1		1		0	0	Hai-Gabat
2024-05-21	AB/HG/31	1		1	0	0	0	1	8	F	1		1		0	0	Hai-Gabat
2024-05-21	AB/HG/31	1		1	0	0	0	1	7	F	1		1		0	0	Hai-Gabat
2024-05-21	AB/HG/31	1		1	0	0	0	1	23	M			1		0	1	Hai-Gabat
2024-05-21	AB/HG/31	1		1	0	0	0	1	0.1	M	0	Below5y	0	Below5y	0	0	Hai-Gabat
2024-05-21	AB/HG/31	1		1	0	0	0	1	3	F	0	Below5y	0	Below5y	0	1	Hai-Gabat
2024-05-21	AB/HG/31	1		1	0	0	0	1	5	F	0	Below5y	0	Below5y	0	0	Hai-Gabat
2024-05-21	AB/HG/31	1		1	0	0	0	1	3	M	0	Below5y	0	Below5y	0	0	Hai-Gabat
2024-05-21	AB/HG/32	1		1	0	0	0	0	28	M	1		1		0	1	Hai-Gabat
2024-05-21	AB/HG/32	1		1	0	0	0	1	43	M	1		1		0	1	Hai-Gabat
2024-05-21	AB/HG/32	1		1	0	0	0	1	0.8	F	0	Below5y	0	Below5y	0	0	Hai-Gabat
2024-05-21	AB/HG/32	1		1	0	0	0	1	62	F	0	Absent	0	Absent	0	1	Hai-Gabat
2024-05-21	AB/HG/32	1		1	0	0	0	1	33	F	0	Absent	0	Absent	0	0	Hai-Gabat
2024-05-21	AB/HG/32	1		1	0	0	0	1	24	F	0	Absent	0	Absent	0	1	Hai-Gabat
2024-05-21	AB/HG/32	1		1	0	0	0	1	11	M	0	Absent	0	Absent	0	0	Hai-Gabat
2024-05-21	AB/HG/32	1		1	0	0	0	1	10	F	0	Absent	0	Absent	0	0	Hai-Gabat
2024-05-21	AB/HG/32	1		1	0	0	0	1	9	F	0	Absent	0	Absent	0	0	Hai-Gabat
2024-05-21	AB/HG/32	1		1	0	0	0	1	3	F	0	Absent	0	Absent	0	0	Hai-Gabat
2024-05-21	AB/HG/32	1		1	0	0	0	1	7	M	0	Absent	0	Absent	0	0	Hai-Gabat
2024-05-21	AB/HG/32	1		1	0	0	0	1	6	M	0	Absent	0	Absent	0	0	Hai-Gabat
2024-05-21	AB/HG/32	1		1	0	0	0	1	5	M	0	Below5y	0	Below5y	0	0	Hai-Gabat
2024-05-21	AB/HG/34	1		1	0	0	0	0	15	F	1		1		0	0	Hai-Gabat
2024-05-21	AB/HG/34	1		1	0	0	0	0	10	F	1		1		0	0	Hai-Gabat
2024-05-21	AB/HG/34	1		1	0	0	0	1	34	F	0	Very_Sick	0	CDD_not_reach	0	0	Hai-Gabat
2024-05-21	AB/HG/34	1		1	0	0	0	1	6	M	0	Below5y	0	Below5y	0	0	Hai-Gabat
2024-05-21	AB/HG/36	1		0	0	0	0	1	0.1	M	0	Below5y	0	Below5y	0	0	Hai-Gabat
2024-05-21	AB/HG/36	1		0	0	0	0	1	35	M	0	CDD_not_reach	0	CDD_not_reach	0	0	Hai-Gabat
2024-05-21	AB/HG/36	1		0	0	0	0	1	25	F	0	Pregnant	0	Pregnant	0	0	Hai-Gabat
2024-05-21	AB/HG/36	1		0	0	0	0	1	18	M	0	CDD_not_reach	0	CDD_not_reach	0	0	Hai-Gabat
2024-05-21	AB/HG/36	1		0	0	0	0	1	8	M	0	CDD_not_reach	0	CDD_not_reach	0	0	Hai-Gabat
2024-05-21	AB/HG/36	1		0	0	0	0	1	4	M	0	CDD_not_reach	0	CDD_not_reach	0	0	Hai-Gabat
2024-05-21	AB/HG/37	1		0	0	0	0	1	52	F	0	CDD_not_reach	0	CDD_not_reach	0	0	Hai-Gabat
2024-05-21	AB/HG/37	1		0	0	0	0	1	8	F	0	CDD_not_reach	0	CDD_not_reach	0	0	Hai-Gabat
2024-05-21	AB/HG/37	1		0	0	0	0	1	8	F	0	CDD_not_reach	0	CDD_not_reach	0	0	Hai-Gabat
2024-05-21	AB/HG/38	1		1	0	0	0	1	56	M	0	CDD_not_reach	0	CDD_not_reach	0	0	Hai-Gabat
2024-05-21	AB/HG/38	1		1	0	0	0	1	45	F	0	CDD_not_reach	0	CDD_not_reach	0	1	Hai-Gabat
2024-05-21	AB/HG/38	1		1	0	0	0	1	16	F	0	CDD_not_reach	0	CDD_not_reach	0	0	Hai-Gabat
2024-05-21	AB/HG/38	1		1	0	0	0	1	15	F	0	CDD_not_reach	0	CDD_not_reach	0	0	Hai-Gabat
2024-05-21	AB/HG/38	1		1	0	0	0	1	14	M	0	CDD_not_reach	0	CDD_not_reach	0	0	Hai-Gabat
2024-05-21	AB/HG/38	1		1	0	0	0	1	14	M	0	CDD_not_reach	0	CDD_not_reach	0	0	Hai-Gabat
2024-05-21	AB/HG/38	1		1	0	0	0	1	13	M	0	CDD_not_reach	0	CDD_not_reach	0	0	Hai-Gabat
2024-05-21	AB/HG/38	1		1	0	0	0	1	12	M	0	CDD_not_reach	0	CDD_not_reach	0	0	Hai-Gabat
2024-05-21	AB/HG/38	1		1	0	0	0	1	11	F	0	CDD_not_reach	0	CDD_not_reach	0	0	Hai-Gabat
2024-05-21	AB/HG/38	1		1	0	0	0	1	8	F	0	CDD_not_reach	0	CDD_not_reach	0	0	Hai-Gabat
2024-05-21	AB/HG/39	1		0	0	0	0	1	65	F	1		0	CDD_not_reach	0	0	Hai-Gabat
2024-05-21	AB/HG/39	1		0	0	0	0	1	26	M	1		0	CDD_not_reach	0	0	Hai-Gabat
2024-05-21	AB/HG/39	1		0	0	0	0	1	12	F	1		0	CDD_not_reach	0	0	Hai-Gabat
2024-05-21	AB/HG/39	1		0	0	0	0	1	10	F	1		0	CDD_not_reach	0	0	Hai-Gabat
2024-05-21	AB/HG/39	1		0	0	0	0	1	10	M	1		0	CDD_not_reach	0	0	Hai-Gabat
2024-05-21	AB/HG/39	1		0	0	0	0	1	7	M	1		0	CDD_not_reach	0	0	Hai-Gabat
2024-05-21	AB/HG/39	1		0	0	0	0	1	0.25	M	0	Below5y	0	Below5y	0	0	Hai-Gabat
2024-05-21	AB/HG/39	1		0	0	0	0	1	31	F	0	Pregnant	0	CDD_not_reach	0	0	Hai-Gabat
2024-05-21	AB/HG/39	1		0	0	0	0	1	4	M	0	Below5y	0	Below5y	0	0	Hai-Gabat
2024-05-21	AB/HG/40	1		1	0	0	0	0	43	M	1		0	CDD_not_reach	0	0	Hai-Gabat
2024-05-21	AB/HG/40	1		1	0	0	0	0	36	F	1		0	CDD_not_reach	0	0	Hai-Gabat
2024-05-21	AB/HG/40	1		1	0	0	0	1	16	M	1		0	CDD_not_reach	0	0	Hai-Gabat
2024-05-21	AB/HG/40	1		1	0	0	0	1	14	F	1		0	CDD_not_reach	0	0	Hai-Gabat
2024-05-21	AB/HG/40	1		1	0	0	0	1	5	M	0	Below5y	0	Below5y	0	0	Hai-Gabat
2024-05-21	AB/HG/40	1		1	0	0	0	1	2	F	0	Below5y	0	Below5y	0	0	Hai-Gabat
2024-05-21	AB/HG/50	1		1	0	0	1	0	48	M	1		1		0	1	Hai-Gabat
2024-05-21	AB/HG/50	1		1	0	0	1	1	39	F	1		1		0	0	Hai-Gabat
2024-05-21	AB/HG/50	1		1	0	0	1	1	18	F	1		1		0	1	Hai-Gabat
2024-05-21	AB/HG/50	1		1	0	0	1	1	16	F	1		1		0	0	Hai-Gabat
2024-05-21	AB/HG/50	1		1	0	0	1	1	14	M	1		1		0	0	Hai-Gabat
2024-05-21	AB/HG/50	1		1	0	0	1	1	12	M	1		1		0	0	Hai-Gabat
2024-05-21	AB/HG/50	1		1	0	0	1	1	10	M	1		1		0	0	Hai-Gabat
2024-05-21	AB/HG/50	1		1	0	0	1	1	7	F	1		1		0	0	Hai-Gabat
2024-05-21	AB/K1/43	1		0	0	0	0	0	61	F	1		1		0	1	Kazana-1
2024-05-21	AB/K1/43	1		0	0	0	0	1	56	F	1		1		0	0	Kazana-1
2024-05-21	AB/K1/43	1		0	0	0	0	1	38	M	1		1		0	0	Kazana-1
2024-05-21	AB/K1/43	1		0	0	0	0	1	35	M	1		1		0	0	Kazana-1
2024-05-21	AB/K1/43	1		0	0	0	0	1	32	M	1		1		0	0	Kazana-1
2024-05-21	AB/K1/43	1		0	0	0	0	1	30	F	1		1		0	0	Kazana-1
2024-05-21	AB/K1/43	1		0	0	0	0	1	28	M	1		1		0	0	Kazana-1
2024-05-21	AB/K1/43	1		0	0	0	0	1	26	M	1		1		0	0	Kazana-1
2024-05-21	AB/K1/43	1		0	0	0	0	1	24	M	1		1		0	0	Kazana-1
2024-05-21	AB/K1/43	1		0	0	0	0	1	22	M	1		1		0	0	Kazana-1
2024-05-21	AB/K1/43	1		0	0	0	0	1	20	F	1		1		0	0	Kazana-1
2024-05-21	AB/K1/43	1		0	0	0	0	1	18	F	1		1		0	0	Kazana-1
2024-05-21	AB/K1/43	1		0	0	0	0	1	16	F	1		1		0	0	Kazana-1
2024-05-21	AB/K1/43	1		0	0	0	0	1	4	F	0	Below5y	0	Below5y	0	0	Kazana-1
2024-05-21	AB/K1/43	1		0	0	0	0	1	4	M	0	Below5y	0	Below5y	0	0	Kazana-1
2024-05-21	AM/K1/041	1		1	0	0	0	1	37	F	1		1		0	0	Kazana-1
2024-05-21	AM/K1/041	1		1	0	0	0	1	25	M	1		1		0	0	Kazana-1
2024-05-21	AM/K1/041	1		1	0	0	0	1	52	M	0	Absent	1		0	1	Kazana-1
2024-05-20	AM/K1/21	1		1	0	0	0	0	50	F	1		1		0	0	Kazana-1
2024-05-20	AM/K1/21	1		1	0	0	0	1	42	M	1		1		0	0	Kazana-1
2024-05-20	AM/K1/21	1		1	0	0	0	1	39	F	1		1		0	0	Kazana-1
2024-05-20	AM/K1/21	1		1	0	0	0	1	36	F	1		1		0	0	Kazana-1
2024-05-20	AM/K1/21	1		1	0	0	0	1	34	M	1		1		0	0	Kazana-1
2024-05-20	AM/K1/21	1		1	0	0	0	1	20	M	1		1		0	0	Kazana-1
2024-05-20	AM/K1/21	1		1	0	0	0	1	18	F	1		1		0	0	Kazana-1
2024-05-20	AM/K1/21	1		1	0	0	0	1	16	M	1		1		0	0	Kazana-1
2024-05-20	AM/K1/21	1		1	0	0	0	1	14	M	1		1		0	0	Kazana-1
2024-05-20	AM/K1/21	1		1	0	0	0	1	12	F	1		1		0	0	Kazana-1
2024-05-20	AM/K1/21	1		1	0	0	0	1	4	M	0	Below5y	0	Below5y	0	0	Kazana-1
2024-05-20	AM/K1/22	1		1	0	0	0	1	61	F	1		1		0	0	Kazana-1
2024-05-20	AM/K1/22	1		1	0	0	0	1	53	M	1		1		0	0	Kazana-1
2024-05-20	AM/K1/22	1		1	0	0	0	0	37	F	1		1		0	0	Kazana-1
2024-05-20	AM/K1/22	1		1	0	0	0	1	24	M	1		1		0	0	Kazana-1
2024-05-20	AM/K1/22	1		1	0	0	0	1	15	M	1		1		0	0	Kazana-1
2024-05-20	AM/K1/23	1		1	0	0	0	1	47	F	1		1		0	0	Kazana-1
2024-05-20	AM/K1/23	1		1	0	0	0	1	29	M	1		1		0	0	Kazana-1
2024-05-20	AM/K1/23	1		1	0	0	0	1	20	M	1		1		0	0	Kazana-1
2024-05-20	AM/K1/23	1		1	0	0	0	1	14	M	1		1		0	0	Kazana-1
2024-05-20	AM/K1/23	1		1	0	0	0	1	11	F	1		1		0	0	Kazana-1
2024-05-20	AM/K1/23	1		1	0	0	0	1	9	F	1		1		0	0	Kazana-1
2024-05-20	AM/K1/24	1		0	0	0	0	0	27	M	1		1		0	0	Kazana-1
2024-05-20	AM/K1/24	1		0	0	0	0	1	22	M	1		1		0	0	Kazana-1
2024-05-20	AM/K1/24	1		0	0	0	0	1	7	M	1		1		0	0	Kazana-1
2024-05-20	AM/K1/24	1		0	0	0	0	1	11	F	1		1		0	0	Kazana-1
2024-05-20	AM/K1/24	1		0	0	0	0	1	0.1	F	0	Below5y	0	Below5y	0	0	Kazana-1
2024-05-20	AM/K1/24	1		0	0	0	0	1	32	F	0	Pregnant	0	Pregnant	0	0	Kazana-1
2024-05-20	AM/K1/24	1		0	0	0	0	1	3	F	0	Below5y	0	Below5y	0	0	Kazana-1
2024-05-20	AM/K1/25	1		1	0	0	1	1	47	M	1		1		0	1	Kazana-1
2024-05-20	AM/K1/25	1		1	0	0	1	1	31	F	1		1		0	0	Kazana-1
2024-05-20	AM/K1/25	1		1	0	0	1	1	20	M	1		1		0	0	Kazana-1
2024-05-20	AM/K1/25	1		1	0	0	1	1	18	M	1		1		0	0	Kazana-1
2024-05-20	AM/K1/25	1		1	0	0	1	1	15	M	1		1		0	0	Kazana-1
2024-05-20	AM/K1/25	1		1	0	0	1	1	10	F	1		1		0	0	Kazana-1
2024-05-20	AM/K1/25	1		1	0	0	1	1	8	F	1		1		0	0	Kazana-1
2024-05-20	AM/K1/26	1		0	0	0	1	1	52	M	1		1		0	0	Kazana-1
2024-05-20	AM/K1/26	1		0	0	0	1	1	21	M	1		1		0	0	Kazana-1
2024-05-20	AM/K1/26	1		0	0	0	1	1	15	F	1		1		0	0	Kazana-1
2024-05-20	AM/K1/26	1		0	0	0	1	0	13	M	1		1		0	0	Kazana-1
2024-05-20	AM/K1/26	1		0	0	0	1	1	8	M	1		1		0	0	Kazana-1
2024-05-20	AM/K1/26	1		0	0	0	1	1	0.2	M	0	Below5y	0	Below5y	0	0	Kazana-1
2024-05-20	AM/K1/26	1		0	0	0	1	1	0.2	F	0	Below5y	0	Below5y	0	0	Kazana-1
2024-05-20	AM/K1/26	1		0	0	0	1	1	28	F	0	Pregnant	0	Pregnant	0	0	Kazana-1
2024-05-20	AM/K1/27	1		0	0	0	0	0	38	F	0	Absent	1		0	0	Kazana-1
2024-05-20	AM/K1/27	1		0	0	0	0	0	23	F	0	Absent	1		0	0	Kazana-1
2024-05-20	AM/K1/27	1		0	0	0	0	1	17	F	0	Breastfeeding	1		0	0	Kazana-1
2024-05-20	AM/K1/27	1		0	0	0	0	1	10	M	0	Absent	1		0	0	Kazana-1
2024-05-20	AM/K1/27	1		0	0	0	0	1	8	M	0	Absent	1		0	0	Kazana-1
2024-05-20	AM/K1/27	1		0	0	0	0	1	0.8	M	0	Below5y	0	Below5y	0	0	Kazana-1
2024-05-20	AM/K1/28	1		1	0	0	1	1	35	M	1		1		0	0	Kazana-1
2024-05-20	AM/K1/28	1		1	0	0	1	1	51	M	1		1		0	0	Kazana-1
2024-05-20	AM/K1/28	1		1	0	0	1	0	28	M	1		1		0	0	Kazana-1
2024-05-20	AM/K1/28	1		1	0	0	1	1	15	M	1		1		0	0	Kazana-1
2024-05-20	AM/K1/28	1		1	0	0	1	1	12	F	1		1		0	0	Kazana-1
2024-05-20	AM/K1/28	1		1	0	0	1	1	0.25	M	0	Below5y	0	Below5y	0	0	Kazana-1
2024-05-20	AM/K1/28	1		1	0	0	1	0	22	F	0	Pregnant	0	Pregnant	0	0	Kazana-1
2024-05-20	AM/K1/28	1		1	0	0	1	1	5	F	0	Below5y	0	Below5y	0	0	Kazana-1
2024-05-20	AM/K1/28	1		1	0	0	1	1	3	F	0	Below5y	0	Below5y	0	0	Kazana-1
2024-05-20	AM/K1/29	1		1	0	0	0	1	26	M	1		1		0	0	Kazana-1
2024-05-20	AM/K1/29	1		1	0	0	0	1	21	F	1		1		0	0	Kazana-1
2024-05-20	AM/K1/29	1		1	0	0	0	1	17	M	1		1		0	0	Kazana-1
2024-05-20	AM/K1/29	1		1	0	0	0	1	16	M	1		1		0	0	Kazana-1
2024-05-20	AM/K1/29	1		1	0	0	0	1	14	F	1		1		0	0	Kazana-1
2024-05-20	AM/K1/29	1		1	0	0	0	0	12	M	1		1		0	0	Kazana-1
2024-05-20	AM/K1/29	1		1	0	0	0	1	10	M	1		1		0	0	Kazana-1
2024-05-20	AM/K1/29	1		1	0	0	0	0	8	M	1		1		0	0	Kazana-1
2024-05-20	AM/K1/29	1		1	0	0	0	1	6	M	1		1		0	0	Kazana-1
2024-05-20	AM/K1/29	1		1	0	0	0	1	3	F	0	Below5y	0	Below5y	0	0	Kazana-1
2024-05-20	AM/K1/30	1		1	0	0	0	1	24	M	1		1		0	0	Kazana-1
2024-05-20	AM/K1/30	1		1	0	0	0	1	24	M	1		1		0	0	Kazana-1
2024-05-20	AM/K1/30	1		1	0	0	0	1	2	F	0	Below5y	0	Below5y	0	0	Kazana-1
2024-05-21	AM/K1/31	1		1	0	0	0	0	48	M	1		1		0	0	Kazana-1
2024-05-21	AM/K1/31	1		1	0	0	0	1	31	F	1		1		0	0	Kazana-1
2024-05-21	AM/K1/31	1		1	0	0	0	1	12	F	1		1		0	0	Kazana-1
2024-05-21	AM/K1/31	1		1	0	0	0	1	8	F	1		1		0	0	Kazana-1
2024-05-21	AM/K1/31	1		1	0	0	0	1	14	M	1		1		0	0	Kazana-1
2024-05-21	AM/K1/31	1		1	0	0	0	1	3	M	0	Below5y	0	Below5y	0	0	Kazana-1
2024-05-21	AM/K1/32	1		1	0	0	0	1	61	F	1		1		0	0	Kazana-1
2024-05-21	AM/K1/32	1		1	0	0	0	1	53	M	1		1		0	0	Kazana-1
2024-05-21	AM/K1/32	1		1	0	0	0	1	49	M	1		1		0	0	Kazana-1
2024-05-21	AM/K1/32	1		1	0	0	0	1	45	M	1		1		0	0	Kazana-1
2024-05-21	AM/K1/32	1		1	0	0	0	1	37	M	1		1		0	0	Kazana-1
2024-05-21	AM/K1/32	1		1	0	0	0	1	35	F	1		1		0	0	Kazana-1
2024-05-21	AM/K1/32	1		1	0	0	0	1	32	F	1		1		0	0	Kazana-1
2024-05-21	AM/K1/32	1		1	0	0	0	1	30	F	1		1		0	0	Kazana-1
2024-05-21	AM/K1/32	1		1	0	0	0	1	25	F	1		1		0	0	Kazana-1
2024-05-21	AM/K1/32	1		1	0	0	0	1	20	F	1		1		0	0	Kazana-1
2024-05-21	AM/K1/32	1		1	0	0	0	1	27	F	1		1		0	0	Kazana-1
2024-05-21	AM/K1/32	1		1	0	0	0	1	18	M	1		1		0	0	Kazana-1
2024-05-21	AM/K1/32	1		1	0	0	0	1	16	M	1		1		0	0	Kazana-1
2024-05-21	AM/K1/32	1		1	0	0	0	1	14	F	1		1		0	0	Kazana-1
2024-05-21	AM/K1/32	1		1	0	0	0	1	11	F	1		1		0	0	Kazana-1
2024-05-21	AM/K1/32	1		1	0	0	0	1	9	F	1		1		0	0	Kazana-1
2024-05-21	AM/K1/32	1		1	0	0	0	1	7	M	1		1		0	0	Kazana-1
2024-05-21	AM/K1/32	1		1	0	0	0	1	3	M	1		1		0	0	Kazana-1
2024-05-21	AM/K1/32	1		1	0	0	0	1	0.2	F	0	Below5y	0	Below5y	0	0	Kazana-1
2024-05-21	AM/K1/32	1		1	0	0	0	1	5	M	0	Below5y	0	Below5y	0	0	Kazana-1
2024-05-21	AM/K1/33	1		1	0	0	0	0	33	M	1		1		0	0	Kazana-1
2024-05-21	AM/K1/33	1		1	0	0	0	1	22	F	1		1		0	0	Kazana-1
2024-05-21	AM/K1/33	1		1	0	0	0	1	18	M	1		1		0	0	Kazana-1
2024-05-21	AM/K1/33	1		1	0	0	0	1	15	F	1		1		0	0	Kazana-1
2024-05-21	AM/K1/33	1		1	0	0	0	1	5	M	0	Below5y	0	Below5y	0	0	Kazana-1
2024-05-21	AM/K1/33	1		1	0	0	0	1	2	M	0	Below5y	0	Below5y	0	0	Kazana-1
2024-05-21	AM/K1/34	1		1	0	0	0	1	0.2	F	0	Below5y	0	Below5y	0	0	Kazana-1
2024-05-21	AM/K1/34	1		1	0	0	0	1	39	M	0	Absent	0	Absent	0	0	Kazana-1
2024-05-21	AM/K1/34	1		1	0	0	0	1	35	M	0	Absent	0	Absent	0	0	Kazana-1
2024-05-21	AM/K1/34	1		1	0	0	0	1	28	F	0	Absent	0	Absent	0	0	Kazana-1
2024-05-21	AM/K1/34	1		1	0	0	0	1	11	M	0	Absent	0	Absent	0	0	Kazana-1
2024-05-21	AM/K1/34	1		1	0	0	0	1	8	F	0	Absent	0	Absent	0	0	Kazana-1
2024-05-21	AM/K1/35	1		0	0	0	1	0	28	M	1		1		0	0	Kazana-1
2024-05-21	AM/K1/35	1		0	0	0	1	1	0.3	M	0	Below5y	0	Below5y	0	0	Kazana-1
2024-05-21	AM/K1/35	1		0	0	0	1	1	0.3	F	0	Below5y	0	Below5y	0	0	Kazana-1
2024-05-21	AM/K1/35	1		0	0	0	1	1	0.25	F	0	Below5y	0	Below5y	0	0	Kazana-1
2024-05-21	AM/K1/35	1		0	0	0	1	1	21	F	0	Pregnant	0	Pregnant	0	0	Kazana-1
2024-05-21	AM/K1/35	1		0	0	0	1	1	3	F	0	Below5y	0	Below5y	0	0	Kazana-1
2024-05-21	AM/K1/36	1		1	0	0	1	1	39	F	1		1		0	0	Kazana-1
2024-05-21	AM/K1/36	1		1	0	0	1	1	21	M	1		1		0	0	Kazana-1
2024-05-21	AM/K1/36	1		1	0	0	1	1	17	F	1		1		0	0	Kazana-1
2024-05-21	AM/K1/36	1		1	0	0	1	1	10	F	1		1		0	0	Kazana-1
2024-05-21	AM/K1/37	1		1	0	0	0	1	22	M	1		1		0	0	Kazana-1
2024-05-21	AM/K1/37	1		1	0	0	0	1	18	F	1		1		0	0	Kazana-1
2024-05-21	AM/K1/37	1		1	0	0	0	1	4	F	0	Below5y	0	Below5y	0	0	Kazana-1
2024-05-21	AM/K1/38	1		0	0	0	1	0	67	M	1		1		0	0	Kazana-1
2024-05-21	AM/K1/38	1		0	0	0	1	1	51	M	1		1		0	0	Kazana-1
2024-05-21	AM/K1/38	1		0	0	0	1	1	47	M	1		1		0	0	Kazana-1
2024-05-21	AM/K1/38	1		0	0	0	1	1	42	M	1		1		0	0	Kazana-1
2024-05-21	AM/K1/38	1		0	0	0	1	1	31	F	1		1		0	0	Kazana-1
2024-05-21	AM/K1/38	1		0	0	0	1	1	29	M	1		1		0	0	Kazana-1
2024-05-21	AM/K1/38	1		0	0	0	1	1	27	F	1		1		0	0	Kazana-1
2024-05-21	AM/K1/38	1		0	0	0	1	1	20	F	1		1		0	0	Kazana-1
2024-05-21	AM/K1/38	1		0	0	0	1	1	17	F	1		1		0	0	Kazana-1
2024-05-21	AM/K1/38	1		0	0	0	1	1	7	M	1		1		0	0	Kazana-1
2024-05-21	AM/K1/38	1		0	0	0	1	1	15	M	1		1		0	0	Kazana-1
2024-05-21	AM/K1/38	1		0	0	0	1	1	10	M	1		1		0	0	Kazana-1
2024-05-21	AM/K1/39	1		0	0	0	1	0	37	M	1		1		0	0	Kazana-1
2024-05-21	AM/K1/39	1		0	0	0	1	1	31	F	1		1		0	0	Kazana-1
2024-05-21	AM/K1/39	1		0	0	0	1	1	17	M	1		1		0	0	Kazana-1
2024-05-21	AM/K1/39	1		0	0	0	1	1	10	M	1		1		0	0	Kazana-1
2024-05-21	AM/K1/39	1		0	0	0	1	1	8	M	1		1		0	0	Kazana-1
2024-05-21	AM/K1/39	1		0	0	0	1	1	5	F	0	Below5y	0	Below5y	0	0	Kazana-1
2024-05-21	AM/K1/40	0	2	1	0	0	1	0	49	M	1		0	CDD_not_reach	0	0	Kazana-1
2024-05-21	AM/K1/40	0	2	1	0	0	1	1	38	F	1		0	CDD_not_reach	0	0	Kazana-1
2024-05-21	AM/K1/40	0	2	1	0	0	1	1	31	F	1		0	CDD_not_reach	0	0	Kazana-1
2024-05-21	AM/K1/40	0	2	1	0	0	1	1	25	F	1		0	CDD_not_reach	0	0	Kazana-1
2024-05-21	AM/K1/40	0	2	1	0	0	1	1	23	M	1		0	CDD_not_reach	0	0	Kazana-1
2024-05-21	AM/K1/40	0	2	1	0	0	1	1	20	M	1		0	CDD_not_reach	0	0	Kazana-1
2024-05-21	AM/K1/40	0	2	1	0	0	1	1	12	F	1		0	CDD_not_reach	0	0	Kazana-1
2024-05-21	AM/K1/40	0	2	1	0	0	1	1	8	F	1		0	CDD_not_reach	0	0	Kazana-1
2024-05-21	AM/K1/40	0	2	1	0	0	1	1	0.4	F	0	Below5y	0	Below5y	0	0	Kazana-1
2024-05-21	AM/K1/42	1		0	0	0	1	1	37	M	1		1		0	0	Kazana-1
2024-05-21	AM/K1/42	1		0	0	0	1	1	32	F	1		1		0	0	Kazana-1
2024-05-21	AM/K1/42	1		0	0	0	1	1	10	M	1		1		0	0	Kazana-1
2024-05-21	AM/K1/42	1		0	0	0	1	1	8	M	1		1		0	0	Kazana-1
2024-05-21	AM/K1/42	1		0	0	0	1	1	4	M	0	Below5y	0	Below5y	0	0	Kazana-1
2024-05-21	AM/K1/44	1		1	0	0	0	1	52	M	1		1		0	1	Kazana-1
2024-05-21	AM/K1/44	1		1	0	0	0	1	42	F	1		1		0	0	Kazana-1
2024-05-21	AM/K1/45	1		1	0	0	0	1	18	M	1		1		0	0	Kazana-1
2024-05-21	AM/K1/45	1		1	0	0	0	1	13	M	1		1		0	0	Kazana-1
2024-05-21	AM/K1/45	1		1	0	0	0	1	45	F	1		0	Absent	0	0	Kazana-1
2024-05-21	AM/K1/45	1		1	0	0	0	1	20	M	1		0	Absent	0	0	Kazana-1
2024-05-21	AM/K1/47	1		0	0	0	0	0	47	M	1		1		0	0	Kazana-1
2024-05-21	AM/K1/47	1		0	0	0	0	1	31	M	1		1		0	0	Kazana-1
2024-05-21	AM/K1/47	1		0	0	0	0	1	22	M	1		1		0	0	Kazana-1
2024-05-21	AM/K1/47	1		0	0	0	0	1	15	M	1		1		0	0	Kazana-1
2024-05-21	AM/K1/47	1		0	0	0	0	1	14	F	1		1		0	0	Kazana-1
2024-05-21	AM/K1/47	1		0	0	0	0	1	8	F	1		1		0	0	Kazana-1
2024-05-21	AM/K1/47	1		0	0	0	0	1	5	F	1		1		0	0	Kazana-1
2024-05-21	AM/K1/48	1		1	0	0	0	1	37	F	1		1		0	0	Kazana-1
2024-05-21	AM/K1/48	1		1	0	0	0	1	10	F	0	Absent	0	Absent	0	0	Kazana-1
2024-05-21	AM/K1/48	1		1	0	0	0	1	8	F	0	Absent	0	Absent	0	0	Kazana-1
2024-05-21	AM/K1/48	1		1	0	0	0	1	6	F	0	Absent	0	Absent	0	0	Kazana-1
2024-05-21	AM/K1/48	1		1	0	0	0	1	3	M	0	Below5y	0	Below5y	0	0	Kazana-1
2024-05-21	AM/K1/49	1		1	0	0	0	0	15	M	1		1		0	0	Kazana-1
2024-05-21	AM/K1/49	1		1	0	0	0	1	11	F	1		1		0	0	Kazana-1
2024-05-21	AM/K1/49	1		1	0	0	0	1	37	F	0	Pregnant	0	Pregnant	0	0	Kazana-1
2024-05-21	AM/K1/49	1		1	0	0	0	1	5	F	0	Below5y	0	Below5y	0	0	Kazana-1
2024-05-21	AM/K1/50	1		1	0	0	1	1	27	M	1		1		0	0	Kazana-1
2024-05-21	AM/K1/50	1		1	0	0	1	1	25	F	1		1		0	0	Kazana-1
2024-05-21	AM/K1/50	1		1	0	0	1	1	20	M	1		1		0	0	Kazana-1
2024-05-21	AM/K1/50	1		1	0	0	1	1	10	M	1		1		0	0	Kazana-1
2024-05-21	AM/K1/50	1		1	0	0	1	1	8	F	1		1		0	0	Kazana-1
2024-05-21	AM/K146	1		1	0	0	0	1	41	F	1		1		0	0	Kazana-1
2024-05-21	AM/K146	1		1	0	0	0	0	10	M	1		1		0	0	Kazana-1
2024-05-21	AM/K146	1		1	0	0	0	1	6	M	1		1		0	0	Kazana-1
2024-05-21	AM/K146	1		1	0	0	0	1	1	F	1		1		0	0	Kazana-1
2024-05-18	AM/K2/011	0	2	1	0	0	0	1	25	F	1		1		0	0	Kazana-2
2024-05-18	AM/K2/011	0	2	1	0	0	0	0	18	F	1		1		0	0	Kazana-2
2024-05-18	AM/K2/011	0	2	1	0	0	0	1	8	F	1		1		0	0	Kazana-2
2024-05-18	AM/K2/011	0	2	1	0	0	0	1	0.7	M	0	Below5y	0	Below5y	0	0	Kazana-2
2024-05-18	AM/K2/011	0	2	1	0	0	0	1	37	F	0	Very_Sick	0	Absent	0	0	Kazana-2
2024-05-18	AM/K2/011	0	2	1	0	0	0	1	4	M	0	Below5y	0	Below5y	0	0	Kazana-2
2024-05-18	AM/K2/011	0	2	1	0	0	0	1	2	F	0	Below5y	0	Below5y	0	0	Kazana-2
2024-05-18	AM/K2/012	1		1	0	0	0	1	32	F	1		1		0	0	Kazana-2
2024-05-18	AM/K2/012	1		1	0	0	0	1	7	F	1		1		0	0	Kazana-2
2024-05-18	AM/K2/012	1		1	0	0	0	1	5	F	0	Below5y	0	Below5y	0	0	Kazana-2
2024-05-18	AM/K2/013	0	8	0	0	0	1	1	27	F	0	CDD_not_reach	0	CDD_not_reach	0	0	Kazana-2
2024-05-18	AM/K2/013	0	8	0	0	0	1	1	17	F	0	CDD_not_reach	0	CDD_not_reach	0	1	Kazana-2
2024-05-18	AM/K2/013	0	8	0	0	0	1	1	12	F	0	CDD_not_reach	0	CDD_not_reach	0	0	Kazana-2
2024-05-18	AM/K2/013	0	8	0	0	0	1	0	4	M	0	Below5y	0	Below5y	0	1	Kazana-2
2024-05-18	AM/K2/013	0	8	0	0	0	1	1	1	F	0	Below5y	0	Below5y	0	0	Kazana-2
2024-05-18	AM/K2/014	1		0	0	0	1	0	57	M	1		1		0	0	Kazana-2
2024-05-18	AM/K2/014	1		0	0	0	1	0	43	F	1		1		0	0	Kazana-2
2024-05-18	AM/K2/014	1		0	0	0	1	1	31	M	1		1		0	0	Kazana-2
2024-05-18	AM/K2/014	1		0	0	0	1	1	20	M	1		1		0	0	Kazana-2
2024-05-18	AM/K2/014	1		0	0	0	1	0	22	M	1		1		0	0	Kazana-2
2024-05-18	AM/K2/015	0	3	1	0	0	0	0	55	M	1		1		0	0	Kazana-2
2024-05-18	AM/K2/015	0	3	1	0	0	0	0	40	F	1		1		0	0	Kazana-2
2024-05-18	AM/K2/015	0	3	1	0	0	0	1	27	M	1		1		0	0	Kazana-2
2024-05-18	AM/K2/015	0	3	1	0	0	0	1	23	M	1		1		0	0	Kazana-2
2024-05-18	AM/K2/015	0	3	1	0	0	0	1	18	F	1		1		0	0	Kazana-2
2024-05-18	AM/K2/015	0	3	1	0	0	0	0	16	M	1		1		0	0	Kazana-2
2024-05-18	AM/K2/015	0	3	1	0	0	0	1	14	M	1		1		0	0	Kazana-2
2024-05-18	AM/K2/015	0	3	1	0	0	0	0	10	F	1		1		0	0	Kazana-2
2024-05-18	AM/K2/015	0	3	1	0	0	0	1	0.6	F	0	Below5y	0	Below5y	0	0	Kazana-2
2024-05-18	AM/K2/016	1		1	0	0	0	1	69	F	1		1		0	0	Kazana-2
2024-05-18	AM/K2/016	1		1	0	0	0	0	19	M	1		1		0	0	Kazana-2
2024-05-18	AM/K2/016	1		1	0	0	0	0	45	F	1		1		0	0	Kazana-2
2024-05-18	AM/K2/016	1		1	0	0	0	1	30	M	1		1		0	0	Kazana-2
2024-05-18	AM/K2/016	1		1	0	0	0	0	21	M	1		1		0	0	Kazana-2
2024-05-18	AM/K2/016	1		1	0	0	0	0	17	M	1		1		0	0	Kazana-2
2024-05-18	AM/K2/016	1		1	0	0	0	1	14	F	1		1		0	0	Kazana-2
2024-05-18	AM/K2/016	1		1	0	0	0	1	12	M	1		1		0	0	Kazana-2
2024-05-18	AM/K2/016	1		1	0	0	0	1	10	M	1		1		0	0	Kazana-2
2024-05-18	AM/K2/017	1		1	0	0	0	1	70	F	0	CDD_not_reach	0	CDD_not_reach	0	1	Kazana-2
2024-05-18	AM/K2/017	1		1	0	0	0	1	56	F	0	CDD_not_reach	0	CDD_not_reach	0	0	Kazana-2
2024-05-18	AM/K2/017	1		1	0	0	0	0	50	M	0	CDD_not_reach	0	CDD_not_reach	0	0	Kazana-2
2024-05-18	AM/K2/017	1		1	0	0	0	1	31	F	0	CDD_not_reach	0	CDD_not_reach	0	0	Kazana-2
2024-05-18	AM/K2/017	1		1	0	0	0	0	21	F	0	CDD_not_reach	0	CDD_not_reach	0	0	Kazana-2
2024-05-18	AM/K2/017	1		1	0	0	0	0	19	M	0	CDD_not_reach	0	CDD_not_reach	0	0	Kazana-2
2024-05-18	AM/K2/017	1		1	0	0	0	1	16	F	0	CDD_not_reach	0	CDD_not_reach	0	0	Kazana-2
2024-05-18	AM/K2/017	1		1	0	0	0	0	14	F	0	CDD_not_reach	0	CDD_not_reach	0	0	Kazana-2
2024-05-18	AM/K2/017	1		1	0	0	0	1	12	M	0	CDD_not_reach	0	CDD_not_reach	0	0	Kazana-2
2024-05-18	AM/K2/017	1		1	0	0	0	1	10	M	0	CDD_not_reach	0	CDD_not_reach	0	0	Kazana-2
2024-05-18	AM/K2/017	1		1	0	0	0	1	7	M	0	CDD_not_reach	0	CDD_not_reach	0	0	Kazana-2
2024-05-18	AM/K2/017	1		1	0	0	0	1	7	M	0	CDD_not_reach	0	CDD_not_reach	0	0	Kazana-2
2024-05-18	AM/K2/017	1		1	0	0	0	1	6	M	0	CDD_not_reach	0	CDD_not_reach	0	0	Kazana-2
2024-05-18	AM/K2/017	1		1	0	0	0	1	5	F	0	CDD_not_reach	0	CDD_not_reach	0	0	Kazana-2
2024-05-18	AM/K2/019	1		1	0	0	0	1	37	M	1		1		0	0	Kazana-2
2024-05-18	AM/K2/019	1		1	0	0	0	1	14	M	1		1		0	0	Kazana-2
2024-05-18	AM/K2/019	1		1	0	0	0	0	10	F	1		1		0	0	Kazana-2
2024-05-18	AM/K2/019	1		1	0	0	0	1	7	M	1		1		0	0	Kazana-2
2024-05-18	AM/K2/019	1		1	0	0	0	1	23	F	1		1		0	0	Kazana-2
2024-05-18	AM/K2/020	1		1	0	0	0	1	60	F	0	CDD_not_reach	0	CDD_not_reach	0	1	Kazana-2
2024-05-18	AM/K2/020	1		1	0	0	0	1	22	M	0	CDD_not_reach	0	CDD_not_reach	0	0	Kazana-2
2024-05-17	AM/K2/1	0	7	1	0	0	0	1	54	F	1		1		0	0	Kazana-2
2024-05-17	AM/K2/1	0	7	1	0	0	0	1	32	M	1		1		0	0	Kazana-2
2024-05-17	AM/K2/1	0	7	1	0	0	0	0	30	M	1		1		0	0	Kazana-2
2024-05-17	AM/K2/1	0	7	1	0	0	0	1	26	M	1		1		0	0	Kazana-2
2024-05-17	AM/K2/1	0	7	1	0	0	0	1	22	M	1		1		0	0	Kazana-2
2024-05-17	AM/K2/1	0	7	1	0	0	0	0	17	M	1		1		0	0	Kazana-2
2024-05-17	AM/K2/1	0	7	1	0	0	0	0	15	F	1		1		0	0	Kazana-2
2024-05-17	AM/K2/1	0	7	1	0	0	0	1	14	F	1		1		0	0	Kazana-2
2024-05-17	AM/K2/1	0	7	1	0	0	0	1	13	M	1		1		0	0	Kazana-2
2024-05-17	AM/K2/1	0	7	1	0	0	0	0	9	M	1		1		0	0	Kazana-2
2024-05-17	AM/K2/1	0	7	1	0	0	0	1	8	M	1		1		0	0	Kazana-2
2024-05-17	AM/K2/1	0	7	1	0	0	0	1	7	F	1		1		0	0	Kazana-2
2024-05-17	AM/K2/1	0	7	1	0	0	0	1	4	F	0	Below5y	0	Below5y	0	0	Kazana-2
2024-05-17	AM/K2/1	0	7	1	0	0	0	1	4	F	0	Below5y	0	Below5y	0	0	Kazana-2
2024-05-17	AM/K2/1	0	7	1	0	0	0	1	1	M	0	Below5y	0	Below5y	0	0	Kazana-2
2024-05-17	AM/K2/10	0	5	1	0	0	1	0	39	M	1		1		0	0	Kazana-2
2024-05-17	AM/K2/10	0	5	1	0	0	1	1	27	F	1		1		0	0	Kazana-2
2024-05-17	AM/K2/10	0	5	1	0	0	1	1	11	F	1		1		0	0	Kazana-2
2024-05-17	AM/K2/10	0	5	1	0	0	1	1	8	F	1		1		0	0	Kazana-2
2024-05-17	AM/K2/10	0	5	1	0	0	1	1	2	M	0	Below5y	0	Below5y	0	0	Kazana-2
2024-05-17	AM/K2/2	1		1	0	0	0	0	49	F	1		1		0	0	Kazana-2
2024-05-17	AM/K2/2	1		1	0	0	0	1	35	F	1		1		0	0	Kazana-2
2024-05-17	AM/K2/2	1		1	0	0	0	1	27	F	1		1		0	0	Kazana-2
2024-05-17	AM/K2/2	1		1	0	0	0	0	21	F	1		1		0	0	Kazana-2
2024-05-17	AM/K2/2	1		1	0	0	0	1	18	F	1		1		0	0	Kazana-2
2024-05-17	AM/K2/2	1		1	0	0	0	1	15	M	1		1		0	0	Kazana-2
2024-05-17	AM/K2/2	1		1	0	0	0	1	8	M	1		1		0	0	Kazana-2
2024-05-17	AM/K2/2	1		1	0	0	0	1	6	M	1		1		0	0	Kazana-2
2024-05-17	AM/K2/2	1		1	0	0	0	1	0.8	F	0	Below5y	0	Below5y	0	0	Kazana-2
2024-05-17	AM/K2/2	1		1	0	0	0	1	3	F	0	Below5y	0	Below5y	0	0	Kazana-2
2024-05-17	AM/K2/3	0	3	1	0	0	0	1	52	F	1		1		0	1	Kazana-2
2024-05-17	AM/K2/3	0	3	1	0	0	0	1	35	M	1		1		0	0	Kazana-2
2024-05-17	AM/K2/3	0	3	1	0	0	0	0	27	M	1		1		0	0	Kazana-2
2024-05-17	AM/K2/3	0	3	1	0	0	0	1	15	M	1		1		0	0	Kazana-2
2024-05-17	AM/K2/3	0	3	1	0	0	0	0	10	M	1		1		0	0	Kazana-2
2024-05-17	AM/K2/3	0	3	1	0	0	0	0	8	M	0	Absent	1		0	0	Kazana-2
2024-05-17	AM/K2/3	0	3	1	0	0	0	0	6	M	0	Below5y	0	Below5y	0	0	Kazana-2
2024-05-17	AM/K2/3	0	3	1	0	0	0	0	4	M	0	Below5y	0	Below5y	0	0	Kazana-2
2024-05-17	AM/K2/4	1		1	0	1	0	0	58	F	1		1		0	0	Kazana-2
2024-05-17	AM/K2/4	1		1	0	1	0	0	41	M	1		1		0	0	Kazana-2
2024-05-17	AM/K2/4	1		1	0	1	0	1	39	F	1		1		0	0	Kazana-2
2024-05-17	AM/K2/4	1		1	0	1	0	1	27	F	1		1		0	0	Kazana-2
2024-05-17	AM/K2/4	1		1	0	1	0	1	18	F	1		1		0	0	Kazana-2
2024-05-17	AM/K2/4	1		1	0	1	0	1	15	F	1		1		0	0	Kazana-2
2024-05-17	AM/K2/4	1		1	0	1	0	1	11	M	1		1		0	0	Kazana-2
2024-05-17	AM/K2/4	1		1	0	1	0	1	8	M	1		1		0	0	Kazana-2
2024-05-17	AM/K2/4	1		1	0	1	0	1	5	M	0	Below5y	0	Below5y	0	0	Kazana-2
2024-05-17	AM/K2/4	1		1	0	1	0	1	3	F	0	Below5y	0	Below5y	0	0	Kazana-2
2024-05-17	AM/K2/5	1		1	0	0	0	0	28	F	1		1		0	1	Kazana-2
2024-05-17	AM/K2/5	1		1	0	0	0	0	23	F	1		1		0	1	Kazana-2
2024-05-17	AM/K2/5	1		1	0	0	0	1	20	M	1		1		0	0	Kazana-2
2024-05-17	AM/K2/5	1		1	0	0	0	1	18	F	1		1		0	0	Kazana-2
2024-05-17	AM/K2/5	1		1	0	0	0	1	10	F	1		1		0	0	Kazana-2
2024-05-17	AM/K2/5	1		1	0	0	0	0	10	M	1		1		0	0	Kazana-2
2024-05-17	AM/K2/5	1		1	0	0	0	1	6	F	1		1		0	0	Kazana-2
2024-05-17	AM/K2/5	1		1	0	0	0	0	0.7	F	0	Below5y	0	Below5y	0	0	Kazana-2
2024-05-17	AM/K2/6	1		1	0	0	0	1	35	F	1		1		0	0	Kazana-2
2024-05-17	AM/K2/6	1		1	0	0	0	1	28	F	1		1		0	0	Kazana-2
2024-05-17	AM/K2/6	1		1	0	0	0	1	21	M	1		1		0	0	Kazana-2
2024-05-17	AM/K2/6	1		1	0	0	0	1	14	M	1		1		0	0	Kazana-2
2024-05-17	AM/K2/6	1		1	0	0	0	1	6	M	1		1		0	0	Kazana-2
2024-05-17	AM/K2/6	1		1	0	0	0	1	2	F	0	Below5y	0	Below5y	0	0	Kazana-2
2024-05-17	AM/K2/7	0	8	1	0	0	0	0	32	F	1		1		0	0	Kazana-2
2024-05-17	AM/K2/7	0	8	1	0	0	0	0	28	M	1		1		0	0	Kazana-2
2024-05-17	AM/K2/7	0	8	1	0	0	0	1	20	F	1		1		0	0	Kazana-2
2024-05-17	AM/K2/7	0	8	1	0	0	0	1	15	M	1		1		0	0	Kazana-2
2024-05-17	AM/K2/7	0	8	1	0	0	0	1	14	M	1		1		0	0	Kazana-2
2024-05-17	AM/K2/7	0	8	1	0	0	0	1	11	F	1		1		0	0	Kazana-2
2024-05-17	AM/K2/7	0	8	1	0	0	0	1	8	F	1		1		0	0	Kazana-2
2024-05-17	AM/K2/7	0	8	1	0	0	0	1	23	M	0	Absent	0	Absent	0	0	Kazana-2
2024-05-17	AM/K2/7	0	8	1	0	0	0	0	1	M	0	Below5y	0	Below5y	0	0	Kazana-2
2024-05-17	AM/K2/8	1		1	0	0	0	1	22	M	1		1		0	1	Kazana-2
2024-05-17	AM/K2/8	1		1	0	0	0	1	15	M	1		1		0	1	Kazana-2
2024-05-17	AM/K2/8	1		1	0	0	0	1	57	F	1		0	CDD_not_reach	0	0	Kazana-2
2024-05-17	AM/K2/9	1		1	0	0	0	1	45	F	1		1		0	0	Kazana-2
2024-05-17	AM/K2/9	1		1	0	0	0	0	32	F	1		1		0	0	Kazana-2
2024-05-17	AM/K2/9	1		1	0	0	0	1	28	F	1		1		0	0	Kazana-2
2024-05-17	AM/K2/9	1		1	0	0	0	1	25	M	1		1		0	0	Kazana-2
2024-05-17	AM/K2/9	1		1	0	0	0	1	21	M	1		1		0	0	Kazana-2
2024-05-17	AM/K2/9	1		1	0	0	0	1	18	F	1		1		0	0	Kazana-2
2024-05-17	AM/K2/9	1		1	0	0	0	0	16	M	1		1		0	0	Kazana-2
2024-05-17	AM/K2/9	1		1	0	0	0	0	10	F	1		1		0	0	Kazana-2
2024-05-17	AM/K2/9	1		1	0	0	0	0	13	M			1		0	0	Kazana-2
2024-05-17	AM/K2/9	1		1	0	0	0	0	5	F	0	Below5y	0	Below5y	0	0	Kazana-2
2024-05-21	AN/HG/046	1		1	0	0	0	0	65	M	1		1		0	0	Hai-Gabat
2024-05-21	AN/HG/046	1		1	0	0	0	1	42	F	1		1		0	0	Hai-Gabat
2024-05-21	AN/HG/046	1		1	0	0	0	1	19	M	1		1		0	0	Hai-Gabat
2024-05-21	AN/HG/046	1		1	0	0	0	1	16	F	1		1		0	0	Hai-Gabat
2024-05-21	AN/HG/046	1		1	0	0	0	1	13	F	1		1		0	0	Hai-Gabat
2024-05-21	AN/HG/046	1		1	0	0	0	1	7	F	1		1		0	0	Hai-Gabat
2024-05-21	BA/HG/022	1		0	0	0	1	1	28	M	1		1		0	0	Hai-Gabat
2024-05-21	BA/HG/022	1		0	0	0	1	1	30	F	1		1		0	0	Hai-Gabat
2024-05-21	BA/HG/022	1		0	0	0	1	1	29	F	1		1		0	0	Hai-Gabat
2024-05-21	BA/HG/022	1		0	0	0	1	1	61	M	1		1		0	0	Hai-Gabat
2024-05-21	BA/HG/024	1		1	0	0	0	1	60	M	1		1		0	0	Hai-Gabat
2024-05-21	BA/HG/024	1		1	0	0	0	1	74	F	1		1		0	0	Hai-Gabat
2024-05-21	BA/HG/024	1		1	0	0	0	0	12	F	1		1		0	0	Hai-Gabat
2024-05-21	BA/HG/024	1		1	0	0	0	1	41	F	1		1		0	0	Hai-Gabat
2024-05-21	BA/HG/024	1		1	0	0	0	0	28	M	1		1		0	1	Hai-Gabat
2024-05-21	BA/HG/024	1		1	0	0	0	1	6	F	1		1		0	1	Hai-Gabat
2024-05-21	BA/HG/024	1		1	0	0	0	1	63	M	1		0	Absent	0	0	Hai-Gabat
2024-05-21	BA/HG/027	1		1	0	0	0	1	25	F	1		1		0	0	Hai-Gabat
2024-05-21	BA/HG/027	1		1	0	0	0	1	60	M	1		1		0	0	Hai-Gabat
2024-05-21	BA/HG/027	1		1	0	0	0	1	0.5	M	0	Below5y	0	Below5y	0	0	Hai-Gabat
2024-05-21	BA/HG/031	1		1	0	0	0	1	17	F	1		1		0	0	Hai-Gabat
2024-05-21	BA/HG/031	1		1	0	0	0	1	59	M	1		1		0	1	Hai-Gabat
2024-05-21	BA/HG/031	1		1	0	0	0	1	46	F	1		0	Absent	0	0	Hai-Gabat
2024-05-21	BA/HG/031	1		1	0	0	0	1	5	M	0	Below5y	0	Below5y	0	0	Hai-Gabat
2024-05-21	BA/HG/034	1		1	0	0	0	1	6	M	1		1		0	0	Hai-Gabat
2024-05-21	BA/HG/034	1		1	0	0	0	1	29	M	1		1		0	0	Hai-Gabat
2024-05-21	BA/HG/034	1		1	0	0	0	1	0.8	M	0	Below5y	0	Below5y	0	0	Hai-Gabat
2024-05-21	BA/HG/034	1		1	0	0	0	1	23	F	0	Pregnant	0	Pregnant	0	0	Hai-Gabat
2024-05-21	BA/HG/035	1		1	0	0	1	1	71	M	1		1		0	0	Hai-Gabat
2024-05-21	BA/HG/035	1		1	0	0	1	1	8	F	1		1		0	0	Hai-Gabat
2024-05-21	BA/HG/035	1		1	0	0	1	1	58	F	1		1		0	0	Hai-Gabat
2024-05-21	BA/HG/035	1		1	0	0	1	1	16	F	1		1		0	0	Hai-Gabat
2024-05-21	BA/HG/035	1		1	0	0	1	1	3	F	0	Below5y	0	Below5y	0	0	Hai-Gabat
2024-05-21	BA/HG/037	1		1	0	0	0	1	60	M	1		1		0	0	Hai-Gabat
2024-05-21	BA/HG/037	1		1	0	0	0	1	38	F	1		1		0	0	Hai-Gabat
2024-05-21	BA/HG/040	1		1	0	0	0	1	32	M	1		1		0	0	Hai-Gabat
2024-05-21	BA/HG/040	1		1	0	0	0	1	0.4	F	0	Below5y	0	Below5y	0	0	Hai-Gabat
2024-05-21	BA/HG/040	1		1	0	0	0	1	20	F	0	Pregnant	0	Pregnant	0	0	Hai-Gabat
2024-05-21	BA/HG/041	1		1	0	0	1	1	48	M	1		1		0	0	Hai-Gabat
2024-05-21	BA/HG/041	1		1	0	0	1	1	41	F	1		1		0	0	Hai-Gabat
2024-05-21	BA/HG/041	1		1	0	0	1	1	14	M	1		1		0	0	Hai-Gabat
2024-05-21	BA/HG/041	1		1	0	0	1	1	9	M	1		1		0	0	Hai-Gabat
2024-05-21	BA/HG/041	1		1	0	0	1	1	6	F	1		1		0	0	Hai-Gabat
2024-05-21	BA/HG/041	1		1	0	0	1	1	11	M	1		1		0	0	Hai-Gabat
2024-05-21	BA/HG/044	1		1	0	0	0	1	19	M	1		1		0	0	Hai-Gabat
2024-05-21	BA/HG/044	1		1	0	0	0	1	16	F	1		1		0	0	Hai-Gabat
2024-05-21	BA/HG/045	1		1	0	0	0	1	35	M	1		1		0	0	Hai-Gabat
2024-05-21	BA/HG/045	1		1	0	0	0	1	32	F	1		1		0	0	Hai-Gabat
2024-05-21	BA/HG/045	1		1	0	0	0	1	14	M	1		1		0	0	Hai-Gabat
2024-05-21	BA/HG/045	1		1	0	0	0	0	9	M	1		1		0	0	Hai-Gabat
2024-05-21	BA/HG/045	1		1	0	0	0	1	35	F	1		1		0	0	Hai-Gabat
2024-05-21	BA/HG/045	1		1	0	0	0	1	94	F	1		1		0	0	Hai-Gabat
2024-05-21	BA/HG/045	1		1	0	0	0	0	1	F	0	Below5y	0	Below5y	0	0	Hai-Gabat
2024-05-21	BA/HG/046	1		1	0	0	1	1	50	F	1		1		0	0	Hai-Gabat
2024-05-21	BA/HG/046	1		1	0	0	1	1	66	M	1		1		0	0	Hai-Gabat
2024-05-21	BA/HG/046	1		1	0	0	1	1	7	M	1		1		0	0	Hai-Gabat
2024-05-21	BA/HG/046	1		1	0	0	1	1	21	F	1		1		0	0	Hai-Gabat
2024-05-21	BA/HG/046	1		1	0	0	1	1	14	F	1		1		0	1	Hai-Gabat
2024-05-21	BA/HG/046	1		1	0	0	1	1	9	M	1		1		0	0	Hai-Gabat
2024-05-21	BA/HG/046	1		1	0	0	1	1	22	M	1		1		0	0	Hai-Gabat
2024-05-21	BA/HG/046	1		1	0	0	1	1	31	M	1		0	Absent	0	0	Hai-Gabat
2024-05-21	BA/HG/047	1		1	0	0	0	1	59	F	1		1		0	0	Hai-Gabat
2024-05-21	BA/HG/047	1		1	0	0	0	1	31	F	1		1		0	1	Hai-Gabat
2024-05-21	BA/HG/047	1		1	0	0	0	1	29	F	1		1		0	1	Hai-Gabat
2024-05-21	BA/HG/047	1		1	0	0	0	0	16	M	1		1		0	1	Hai-Gabat
2024-05-21	BA/HG/047	1		1	0	0	0	0	13	M	1		1		0	0	Hai-Gabat
2024-05-21	BA/HG/047	1		1	0	0	0	1	9	M	1		1		0	0	Hai-Gabat
2024-05-17	BA/HG/1	1		1	0	0	0	1	64	F	1		1		0	0	Hai-Gabat
2024-05-17	BA/HG/1	1		1	0	0	0	1	58	M	1		1		0	1	Hai-Gabat
2024-05-17	BA/HG/1	1		1	0	0	0	0	36	M	1		1		0	0	Hai-Gabat
2024-05-17	BA/HG/1	1		1	0	0	0	1	20	F	1		1		0	0	Hai-Gabat
2024-05-17	BA/HG/1	1		1	0	0	0	0	24	F	1		1		0	0	Hai-Gabat
2024-05-17	BA/HG/1	1		1	0	0	0	1	27	F	1		1		0	0	Hai-Gabat
2024-05-17	BA/HG/1	1		1	0	0	0	0	19	F	1		1		0	0	Hai-Gabat
2024-05-17	BA/HG/1	1		1	0	0	0	0	23	F	1		1		0	0	Hai-Gabat
2024-05-17	BA/HG/1	1		1	0	0	0	1	28	F	1		1		0	0	Hai-Gabat
2024-05-17	BA/HG/1	1		1	0	0	0	1	3	M	0	Below5y	0	Below5y	0	0	Hai-Gabat
2024-05-18	BA/HG/10	1		0	0	0	1	1	48	M	1		1		0	0	Hai-Gabat
2024-05-18	BA/HG/10	1		0	0	0	1	1	40	F	1		1		0	0	Hai-Gabat
2024-05-18	BA/HG/10	1		0	0	0	1	1	17	M	1		1		0	0	Hai-Gabat
2024-05-18	BA/HG/10	1		0	0	0	1	1	15	F	1		1		0	0	Hai-Gabat
2024-05-18	BA/HG/11	1		1	0	0	1	0	60	M	1		1		0	0	Hai-Gabat
2024-05-18	BA/HG/11	1		1	0	0	1	1	55	F	1		1		0	0	Hai-Gabat
2024-05-18	BA/HG/11	1		1	0	0	1	1	25	F	1		1		0	0	Hai-Gabat
2024-05-18	BA/HG/11	1		1	0	0	1	0	18	M	1		1		0	0	Hai-Gabat
2024-05-18	BA/HG/11	1		1	0	0	1	0	10	M	1		1		0	0	Hai-Gabat
2024-05-18	BA/HG/11	1		1	0	0	1	1	10	M	1		1		0	0	Hai-Gabat
2024-05-18	BA/HG/11	1		1	0	0	1	1	6	M	1		1		0	0	Hai-Gabat
2024-05-18	BA/HG/11	1		1	0	0	1	1	0.4	F	0	Below5y	0	Below5y	0	0	Hai-Gabat
2024-05-18	BA/HG/11	1		1	0	0	1	1	23	F	0	Pregnant	0	Pregnant	0	0	Hai-Gabat
2024-05-18	BA/HG/12	1		0	0	0	1	1	70	M	1		1		0	1	Hai-Gabat
2024-05-18	BA/HG/12	1		0	0	0	1	1	27	M	1		1		0	0	Hai-Gabat
2024-05-18	BA/HG/12	1		0	0	0	1	0	35	M	1		1		0	0	Hai-Gabat
2024-05-18	BA/HG/12	1		0	0	0	1	1	20	M	1		1		0	0	Hai-Gabat
2024-05-18	BA/HG/12	1		0	0	0	1	1	25	F	1		1		0	0	Hai-Gabat
2024-05-18	BA/HG/12	1		0	0	0	1	1	7	F	1		1		0	0	Hai-Gabat
2024-05-18	BA/HG/12	1		0	0	0	1	1	47	M	1		1		0	1	Hai-Gabat
2024-05-18	BA/HG/12	1		0	0	0	1	1	3	F	0	Below5y	0	Below5y	0	0	Hai-Gabat
2024-05-18	BA/HG/13	1		0	0	0	1	0	37	F	1		1		0	0	Hai-Gabat
2024-05-18	BA/HG/13	1		0	0	0	1	1	16	F	1		1		0	0	Hai-Gabat
2024-05-18	BA/HG/13	1		0	0	0	1	1	14	F	1		1		0	0	Hai-Gabat
2024-05-18	BA/HG/13	1		0	0	0	1	1	8	F	1		1		0	0	Hai-Gabat
2024-05-18	BA/HG/13	1		0	0	0	1	1	6	M	1		1		0	0	Hai-Gabat
2024-05-18	BA/HG/13	1		0	0	0	1	1	0.4	F	0	Below5y	0	Below5y	0	0	Hai-Gabat
2024-05-18	BA/HG/14	1		1	0	0	0	1	9	F	1		1		0	0	Hai-Gabat
2024-05-18	BA/HG/14	1		1	0	0	0	1	7	F	1		1		0	0	Hai-Gabat
2024-05-18	BA/HG/14	1		1	0	0	0	1	11	F	1		1		0	0	Hai-Gabat
2024-05-18	BA/HG/14	1		1	0	0	0	1	60	F	1	Pregnant	0	Absent	0	1	Hai-Gabat
2024-05-18	BA/HG/14	1		1	0	0	0	1	32	F	0	Absent	0	Absent	0	1	Hai-Gabat
2024-05-18	BA/HG/15	1		1	0	0	0	1	42	M	1		1		0	0	Hai-Gabat
2024-05-18	BA/HG/15	1		1	0	0	0	1	30	F	1		1		0	0	Hai-Gabat
2024-05-18	BA/HG/15	1		1	0	0	0	1	13	M	0	Absent	0	Absent	0	0	Hai-Gabat
2024-05-18	BA/HG/15	1		1	0	0	0	1	17	M	0	Absent	0	Absent	0	0	Hai-Gabat
2024-05-18	BA/HG/15	1		1	0	0	0	0	9	F	0	Absent	0	Absent	0	0	Hai-Gabat
2024-05-18	BA/HG/15	1		1	0	0	0	1	6	F	0	Absent	0	Absent	0	0	Hai-Gabat
2024-05-18	BA/HG/16	1		1	0	0	1	1	66	M	1		1		0	0	Hai-Gabat
2024-05-18	BA/HG/16	1		1	0	0	1	1	31	F	0	Pregnant	0	Pregnant	0	0	Hai-Gabat
2024-05-18	BA/HG/16	1		1	0	0	1	1	10	M	0	Absent	0	Absent	0	1	Hai-Gabat
2024-05-18	BA/HG/16	1		1	0	0	1	1	14	M	0	Absent	0	Absent	0	0	Hai-Gabat
2024-05-18	BA/HG/16	1		1	0	0	1	1	1	M	0	Below5y	0	Below5y	0	0	Hai-Gabat
2024-05-18	BA/HG/16	1		1	0	0	1	1	7	M	0	Absent	0	Absent	0	0	Hai-Gabat
2024-05-18	BA/HG/16	1		1	0	0	1	1	8	M	0	Absent	0	Absent	0	0	Hai-Gabat
2024-05-18	BA/HG/16	1		1	0	0	1	1	14	F	0	Absent	0	Absent	0	0	Hai-Gabat
2024-05-18	BA/HG/17	1		1	0	0	0	1	39	F	1		1		0	0	Hai-Gabat
2024-05-18	BA/HG/17	1		1	0	0	0	1	8	M	1		1		0	0	Hai-Gabat
2024-05-18	BA/HG/17	1		1	0	0	0	1	14	F	1		1		0	0	Hai-Gabat
2024-05-18	BA/HG/17	1		1	0	0	0	1	21	F	0	Breastfeeding	0	Breastfeeding	0	0	Hai-Gabat
2024-05-18	BA/HG/17	1		1	0	0	0	0	2	M	0	Below5y	0	Below5y	0	0	Hai-Gabat
2024-05-18	BA/HG/18	1		1	0	0	1	1	51	M	1		1		0	0	Hai-Gabat
2024-05-18	BA/HG/18	1		1	0	0	1	1	13	M	1		1		0	0	Hai-Gabat
2024-05-18	BA/HG/18	1		1	0	0	1	1	17	F	1		1		0	0	Hai-Gabat
2024-05-18	BA/HG/18	1		1	0	0	1	1	22	F	0	Absent	1		0	0	Hai-Gabat
2024-05-18	BA/HG/19	1		1	0	0	0	1	38	F	1		1		0	0	Hai-Gabat
2024-05-18	BA/HG/19	1		1	0	0	0	1	28	F	1		1		0	0	Hai-Gabat
2024-05-18	BA/HG/19	1		1	0	0	0	1	11	M	1		1		0	0	Hai-Gabat
2024-05-18	BA/HG/19	1		1	0	0	0	1	59	M	0	Absent	1		0	0	Hai-Gabat
2024-05-17	BA/HG/2	1		1	0	0	0	1	54	M	1		1		0	0	Hai-Gabat
2024-05-17	BA/HG/2	1		1	0	0	0	0	26	F	1		0	Absent	0	1	Hai-Gabat
2024-05-17	BA/HG/2	1		1	0	0	0	1	15	M	0	Absent	0	Absent	0	1	Hai-Gabat
2024-05-17	BA/HG/2	1		1	0	0	0	1	13	F	0	Absent	0	Absent	0	0	Hai-Gabat
2024-05-17	BA/HG/2	1		1	0	0	0	1	5	M	0	Below5y	0	Below5y	0	0	Hai-Gabat
2024-05-18	BA/HG/20	1		0	0	0	0	1	15	F	1		1		0	0	Hai-Gabat
2024-05-18	BA/HG/20	1		0	0	0	0	1	62	M	1		0	Absent	0	0	Hai-Gabat
2024-05-18	BA/HG/20	1		0	0	0	0	1	80	F	1		0	Absent	0	0	Hai-Gabat
2024-05-20	BA/HG/21	1		1	0	0	0	1	57	M	1		1		0	0	Hai-Gabat
2024-05-20	BA/HG/21	1		1	0	0	0	1	32	F	1		1		0	0	Hai-Gabat
2024-05-20	BA/HG/21	1		1	0	0	0	0	16	M	1		1		0	0	Hai-Gabat
2024-05-20	BA/HG/21	1		1	0	0	0	1	7	M	1		1		0	0	Hai-Gabat
2024-05-20	BA/HG/21	1		1	0	0	0	1	21	F	1		0	Pregnant	0	0	Hai-Gabat
2024-05-20	BA/HG/22	1		1	0	0	1	1	36	F	1		1		0	0	Hai-Gabat
2024-05-20	BA/HG/22	1		1	0	0	1	1	17	F	1		1		0	1	Hai-Gabat
2024-05-20	BA/HG/22	1		1	0	0	1	1	9	M	1		1		0	0	Hai-Gabat
2024-05-20	BA/HG/22	1		1	0	0	1	1	5	M	0	Below5y	0	Below5y	0	0	Hai-Gabat
2024-05-20	BA/HG/23	1		1	0	0	0	1	68	M	1		1		0	0	Hai-Gabat
2024-05-20	BA/HG/23	1		1	0	0	0	1	41	M	1		1		0	0	Hai-Gabat
2024-05-20	BA/HG/23	1		1	0	0	0	1	29	F	1		1		0	0	Hai-Gabat
2024-05-20	BA/HG/23	1		1	0	0	0	1	15	F	1		1		0	0	Hai-Gabat
2024-05-20	BA/HG/23	1		1	0	0	0	1	10	M	1		1		0	0	Hai-Gabat
2024-05-20	BA/HG/23	1		1	0	0	0	1	6	F	1		1		0	0	Hai-Gabat
2024-05-20	BA/HG/23	1		1	0	0	0	1	13	M	1		0	Absent	0	0	Hai-Gabat
2024-05-20	BA/HG/23	1		1	0	0	0	1	0.1	M	0	Below5y	0	Below5y	0	0	Hai-Gabat
2024-05-20	BA/HG/24	1		1	0	0	0	0	31	M	1		1		0	0	Hai-Gabat
2024-05-20	BA/HG/24	1		1	0	0	0	1	40	M	1		1		0	0	Hai-Gabat
2024-05-20	BA/HG/24	1		1	0	0	0	1	6	F	1		1		0	0	Hai-Gabat
2024-05-20	BA/HG/24	1		1	0	0	0	1	0.6	F	0	Below5y	0	Below5y	0	0	Hai-Gabat
2024-05-20	BA/HG/24	1		1	0	0	0	1	17	F	0	Pregnant	0	Breastfeeding	0	0	Hai-Gabat
2024-05-20	BA/HG/24	1		1	0	0	0	1	4	M	0	Below5y	0	Below5y	0	0	Hai-Gabat
2024-05-20	BA/HG/25	1		0	0	0	1	1	52	F	1		1		0	0	Hai-Gabat
2024-05-20	BA/HG/25	1		0	0	0	1	1	33	F	1		1		0	0	Hai-Gabat
2024-05-20	BA/HG/25	1		0	0	0	1	0	61	M	1		1		0	0	Hai-Gabat
2024-05-20	BA/HG/25	1		0	0	0	1	1	27	M	1		1		0	0	Hai-Gabat
2024-05-20	BA/HG/25	1		0	0	0	1	1	9	F	1		1		0	0	Hai-Gabat
2024-05-20	BA/HG/25	1		0	0	0	1	1	30	F	1		1		1	0	Hai-Gabat
2024-05-20	BA/HG/25	1		0	0	0	1	1	3	F	0	Below5y	0	Below5y	0	0	Hai-Gabat
2024-05-20	BA/HG/25	1		0	0	0	1	1	2	M	0	Below5y	0	Below5y	0	0	Hai-Gabat
2024-05-20	BA/HG/26	1		1	0	0	1	1	40	M	1		1		0	0	Hai-Gabat
2024-05-20	BA/HG/26	1		1	0	0	1	1	23	F	1		1		0	0	Hai-Gabat
2024-05-20	BA/HG/26	1		1	0	0	1	1	8	F	1		1		0	0	Hai-Gabat
2024-05-20	BA/HG/26	1		1	0	0	1	1	19	F	0	Absent	1		0	0	Hai-Gabat
2024-05-20	BA/HG/26	1		1	0	0	1	1	24	F	1		0	Pregnant	0	0	Hai-Gabat
2024-05-20	BA/HG/26	1		1	0	0	1	1	2	M	0	Below5y	0	Below5y	0	0	Hai-Gabat
2024-05-20	BA/HG/26	1		1	0	0	1	1	31	F	0	Pregnant	0	Pregnant	0	0	Hai-Gabat
2024-05-20	BA/HG/27	1		1	0	0	0	0	71	M	1		1		0	0	Hai-Gabat
2024-05-20	BA/HG/27	1		1	0	0	0	1	55	M	1		1		0	0	Hai-Gabat
2024-05-20	BA/HG/27	1		1	0	0	0	1	20	F	1		1		0	0	Hai-Gabat
2024-05-20	BA/HG/27	1		1	0	0	0	1	26	M	1		1		0	0	Hai-Gabat
2024-05-20	BA/HG/27	1		1	0	0	0	1	7	M	1		1		0	0	Hai-Gabat
2024-05-20	BA/HG/27	1		1	0	0	0	1	1	F	0	Below5y	0	Below5y	0	0	Hai-Gabat
2024-05-20	BA/HG/27	1		1	0	0	0	1	33	F	0	Pregnant	0	Pregnant	0	0	Hai-Gabat
2024-05-20	BA/HG/27	1		1	0	0	0	1	3	M	0	Below5y	0	Below5y	0	0	Hai-Gabat
2024-05-20	BA/HG/28	1		1	0	0	0	1	68	M	1		1		0	0	Hai-Gabat
2024-05-20	BA/HG/28	1		1	0	0	0	0	39	F	1		1		0	0	Hai-Gabat
2024-05-20	BA/HG/28	1		1	0	0	0	1	21	M	1		1		0	1	Hai-Gabat
2024-05-20	BA/HG/29	1		1	0	0	0	1	37	M	1		1		0	0	Hai-Gabat
2024-05-20	BA/HG/29	1		1	0	0	0	1	22	F	1		1		0	0	Hai-Gabat
2024-05-20	BA/HG/29	1		1	0	0	0	1	0.6	F	0	Below5y	0	Below5y	0	0	Hai-Gabat
2024-05-20	BA/HG/29	1		1	0	0	0	1	25	F	0	Pregnant	0	Breastfeeding	0	0	Hai-Gabat
2024-05-17	BA/HG/3	1		1	0	0	0	1	53	F	1		1		0	0	Hai-Gabat
2024-05-17	BA/HG/3	1		1	0	0	0	1	30	F	1		1		0	0	Hai-Gabat
2024-05-17	BA/HG/3	1		1	0	0	0	1	0.6	M	0	Below5y	0	Below5y	0	0	Hai-Gabat
2024-05-17	BA/HG/3	1		1	0	0	0	1	2	F	0	Below5y	0	Below5y	0	0	Hai-Gabat
2024-05-17	BA/HG/3	1		1	0	0	0	1	5	F	0	Below5y	0	Below5y	0	0	Hai-Gabat
2024-05-20	BA/HG/30	1		1	0	0	0	1	48	M	1		1		0	0	Hai-Gabat
2024-05-20	BA/HG/30	1		1	0	0	0	1	18	M	1		1		0	0	Hai-Gabat
2024-05-20	BA/HG/30	1		1	0	0	0	1	16	M	1		1		0	0	Hai-Gabat
2024-05-20	BA/HG/30	1		1	0	0	0	1	7	M	1		1		0	0	Hai-Gabat
2024-05-20	BA/HG/30	1		1	0	0	0	1	21	F	1		0	Pregnant	0	0	Hai-Gabat
2024-05-21	BA/HG/35	1		1	0	0	0	1	70	M	1		1		0	0	Hai-Gabat
2024-05-21	BA/HG/35	1		1	0	0	0	1	11	M	1		1		0	0	Hai-Gabat
2024-05-21	BA/HG/35	1		1	0	0	0	0	34	F	1		1		0	0	Hai-Gabat
2024-05-21	BA/HG/35	1		1	0	0	0	0	18	F	1		1		0	0	Hai-Gabat
2024-05-21	BA/HG/35	1		1	0	0	0	0	21	F	1		1		0	0	Hai-Gabat
2024-05-21	BA/HG/35	1		1	0	0	0	1	29	F	0	Pregnant	1		0	0	Hai-Gabat
2024-05-21	BA/HG/36	1		1	0	0	0	1	47	M	1		1		0	0	Hai-Gabat
2024-05-21	BA/HG/36	1		1	0	0	0	1	30	F	1		1		0	0	Hai-Gabat
2024-05-21	BA/HG/36	1		1	0	0	0	1	20	M	1		1		0	0	Hai-Gabat
2024-05-21	BA/HG/36	1		1	0	0	0	1	17	M	1		1		0	0	Hai-Gabat
2024-05-21	BA/HG/36	1		1	0	0	0	1	6	M	1		1		0	0	Hai-Gabat
2024-05-21	BA/HG/36	1		1	0	0	0	1	23	F	1		1		0	0	Hai-Gabat
2024-05-21	BA/HG/36	1		1	0	0	0	1	4	M	0	Below5y	0	Below5y	0	0	Hai-Gabat
2024-05-21	BA/HG/36	1		1	0	0	0	1	1	M	0	Below5y	0	Below5y	0	0	Hai-Gabat
2024-05-17	BA/HG/4	1		0	0	0	1	1	40	F	1		1		0	0	Hai-Gabat
2024-05-17	BA/HG/4	1		0	0	0	1	1	19	M	1		1		0	0	Hai-Gabat
2024-05-17	BA/HG/4	1		0	0	0	1	1	2	M	0	Below5y	0	Below5y	0	0	Hai-Gabat
2024-05-17	BA/HG/4	1		0	0	0	1	1	22	F	0	Very_Sick	0	CDD_not_reach	0	0	Hai-Gabat
2024-05-21	BA/HG/46	1		1	0	0	0	1	40	F	1		1		0	0	Hai-Gabat
2024-05-21	BA/HG/46	1		1	0	0	0	0	24	F	1		1		0	0	Hai-Gabat
2024-05-21	BA/HG/46	1		1	0	0	0	0	15	F	1		1		0	0	Hai-Gabat
2024-05-21	BA/HG/48	1		1	0	0	1	1	44	M	1		1		0	0	Hai-Gabat
2024-05-21	BA/HG/48	1		1	0	0	1	1	31	M	1		1		0	0	Hai-Gabat
2024-05-21	BA/HG/48	1		1	0	0	1	1	28	F	1		1		0	0	Hai-Gabat
2024-05-21	BA/HG/48	1		1	0	0	1	0	6	M	1		1		0	0	Hai-Gabat
2024-05-21	BA/HG/49	1		1	0	0	0	1	40	M	1		1		0	0	Hai-Gabat
2024-05-21	BA/HG/49	1		1	0	0	0	1	11	F	1		1		0	0	Hai-Gabat
2024-05-21	BA/HG/49	1		1	0	0	0	1	16	F	1		1		0	0	Hai-Gabat
2024-05-21	BA/HG/49	1		1	0	0	0	1	5	F	0	Below5y	0	Below5y	0	0	Hai-Gabat
2024-05-17	BA/HG/5	1		0	0	0	0	1	9	M	1		1		0	1	Hai-Gabat
2024-05-17	BA/HG/5	1		0	0	0	0	1	8	M	1		1		0	0	Hai-Gabat
2024-05-17	BA/HG/5	1		0	0	0	0	1	13	F	1		1		0	0	Hai-Gabat
2024-05-17	BA/HG/5	1		0	0	0	0	1	29	F	0	Refused	0	Refused	0	0	Hai-Gabat
2024-05-17	BA/HG/5	1		0	0	0	0	1	8	M	0	Absent	0	Very_Sick	0	0	Hai-Gabat
2024-05-17	BA/HG/5	1		0	0	0	0	1	9	F	0	Absent	0	CDD_not_reach	0	0	Hai-Gabat
2024-05-21	BA/HG/50	1		1	0	0	0	1	42	M	1		1		0	0	Hai-Gabat
2024-05-21	BA/HG/50	1		1	0	0	0	1	30	F	1		1		0	0	Hai-Gabat
2024-05-21	BA/HG/50	1		1	0	0	0	0	18	M	1		1		0	0	Hai-Gabat
2024-05-21	BA/HG/50	1		1	0	0	0	0	8	M	1		1		0	0	Hai-Gabat
2024-05-21	BA/HG/50	1		1	0	0	0	0	13	F	1		1		0	0	Hai-Gabat
2024-05-17	BA/HG/6	1		0	0	0	0	1	54	M	1		1		0	0	Hai-Gabat
2024-05-17	BA/HG/6	1		0	0	0	0	0	26	F	1		1		0	1	Hai-Gabat
2024-05-17	BA/HG/6	1		0	0	0	0	1	15	M	0	Absent	0	Absent	0	1	Hai-Gabat
2024-05-17	BA/HG/6	1		0	0	0	0	1	13	F	0	Absent	0	Absent	0	0	Hai-Gabat
2024-05-17	BA/HG/6	1		0	0	0	0	1	5	M	0	Below5y	0	Below5y	0	0	Hai-Gabat
2024-05-17	BA/HG/7	1		0	0	0	0	1	23	M	1		1		0	1	Hai-Gabat
2024-05-17	BA/HG/7	1		0	0	0	0	1	7	F	1		1		0	0	Hai-Gabat
2024-05-17	BA/HG/7	1		0	0	0	0	1	8	M	1		1		0	0	Hai-Gabat
2024-05-17	BA/HG/7	1		0	0	0	0	1	3	F	0	Below5y	0	Below5y	0	0	Hai-Gabat
2024-05-17	BA/HG/7	1		0	0	0	0	1	1	F	0	Below5y	0	Below5y	0	0	Hai-Gabat
2024-05-17	BA/HG/8	1		1	0	0	0	1	60	F	1		0	Absent	0	0	Hai-Gabat
2024-05-17	BA/HG/8	1		1	0	0	0	1	17	M	1		0	Absent	0	1	Hai-Gabat
2024-05-17	BA/HG/8	1		1	0	0	0	1	13	F	1		0	Absent	0	1	Hai-Gabat
2024-05-18	BA/HG/9	1		1	0	0	0	1	55	M	1		1		0	0	Hai-Gabat
2024-05-18	BA/HG/9	1		1	0	0	0	1	36	F	1		1		0	0	Hai-Gabat
2024-05-18	BA/HG/9	1		1	0	0	0	1	29	F	1		1		0	0	Hai-Gabat
2024-05-18	BA/HG/9	1		1	0	0	0	1	8	M	1		1		0	0	Hai-Gabat
2024-05-18	BA/HG/9	1		1	0	0	0	1	0.25	M	0	Below5y	0	Below5y	0	0	Hai-Gabat
2024-05-18	C/HG/17	1		1	0	0	0	1	40	F	1		1		0	0	Hai-Gabat
2024-05-18	C/HG/17	1		1	0	0	0	1	30	M	1		1		0	0	Hai-Gabat
2024-05-18	C/HG/17	1		1	0	0	0	1	20	F	1		1		0	0	Hai-Gabat
2024-05-18	C/HG/17	1		1	0	0	0	1	56	M	0	Refused	0	Refused	0	1	Hai-Gabat
2024-05-18	C/HG/17	1		1	0	0	0	1	4	M	0	Below5y	0	Below5y	0	0	Hai-Gabat
2024-05-18	C/HG/17	1		1	0	0	0	1	2	F	0	Below5y	0	Below5y	0	0	Hai-Gabat
2024-05-17	EC/HG//005	1		0	0	0	1	1	49	M	1		1		0	0	Hai-Gabat
2024-05-17	EC/HG//005	1		0	0	0	1	1	35	F	1		1		0	1	Hai-Gabat
2024-05-17	EC/HG//005	1		0	0	0	1	1	40	F	1		1		0	1	Hai-Gabat
2024-05-17	EC/HG//005	1		0	0	0	1	1	13	F	1		1		0	1	Hai-Gabat
2024-05-17	EC/HG//005	1		0	0	0	1	1	19	M	1		1		0	0	Hai-Gabat
2024-05-17	EC/HG//005	1		0	0	0	1	1	10	M	1		1		0	1	Hai-Gabat
2024-05-17	EC/HG//005	1		0	0	0	1	1	17	F	1		1		0	0	Hai-Gabat
2024-05-17	EC/HG/001	1		1	0	0	0	1	40	M	1		1		0	0	Hai-Gabat
2024-05-17	EC/HG/001	1		1	0	0	0	1	23	F	1		1		0	0	Hai-Gabat
2024-05-17	EC/HG/001	1		1	0	0	0	1	10	M	1		1		0	0	Hai-Gabat
2024-05-17	EC/HG/001	1		1	0	0	0	1	11	M	1		1		0	0	Hai-Gabat
2024-05-17	EC/HG/001	1		1	0	0	0	1	12	F	1		1		0	0	Hai-Gabat
2024-05-17	EC/HG/001	1		1	0	0	0	1	0.6	M	0	Below5y	0	Below5y	0	0	Hai-Gabat
2024-05-17	EC/HG/001	1		1	0	0	0	1	5	M	0	Below5y	0	Below5y	0	0	Hai-Gabat
2024-05-17	EC/HG/002	1		1	0	0	0	1	43	M	1		1		0	0	Hai-Gabat
2024-05-17	EC/HG/002	1		1	0	0	0	1	28	F	1		1		0	0	Hai-Gabat
2024-05-17	EC/HG/002	1		1	0	0	0	1	11	F	1		1		0	0	Hai-Gabat
2024-05-17	EC/HG/002	1		1	0	0	0	1	0.8	M	0	Below5y	0	Below5y	0	0	Hai-Gabat
2024-05-17	EC/HG/002	1		1	0	0	0	1	6	M	0	Below5y	0	Below5y	0	0	Hai-Gabat
2024-05-17	EC/HG/003	1		1	0	0	0	1	35	F	1		1		0	0	Hai-Gabat
2024-05-17	EC/HG/003	1		1	0	0	0	1	20	M	1		1		0	0	Hai-Gabat
2024-05-17	EC/HG/003	1		1	0	0	0	1	19	M	1		1		0	0	Hai-Gabat
2024-05-17	EC/HG/003	1		1	0	0	0	1	15	F	1		1		0	1	Hai-Gabat
2024-05-17	EC/HG/003	1		1	0	0	0	1	0.7	F	0	Below5y	0	Below5y	0	0	Hai-Gabat
2024-05-17	EC/HG/003	1		1	0	0	0	1	2	F	0	Below5y	0	Below5y	0	0	Hai-Gabat
2024-05-17	EC/HG/004	1		1	0	0	0	1	33	M	1		1		0	1	Hai-Gabat
2024-05-17	EC/HG/004	1		1	0	0	0	1	16	M	1		1		0	0	Hai-Gabat
2024-05-17	EC/HG/004	1		1	0	0	0	1	11	M	1		1		0	0	Hai-Gabat
2024-05-17	EC/HG/004	1		1	0	0	0	1	20	M	1		1		0	0	Hai-Gabat
2024-05-17	EC/HG/004	1		1	0	0	0	1	10	M	1		1		0	0	Hai-Gabat
2024-05-17	EC/HG/006	1		0	0	0	1	0	34	M	1		1		0	0	Hai-Gabat
2024-05-17	EC/HG/006	1		0	0	0	1	1	20	F	1		1		0	0	Hai-Gabat
2024-05-17	EC/HG/006	1		0	0	0	1	1	18	F	1		1		0	0	Hai-Gabat
2024-05-17	EC/HG/006	1		0	0	0	1	1	11	F	1		1		0	0	Hai-Gabat
2024-05-17	EC/HG/006	1		0	0	0	1	1	31	F	0	Pregnant	1		0	0	Hai-Gabat
2024-05-17	EC/HG/006	1		0	0	0	1	1	0.4	F	0	Below5y	0	Below5y	0	0	Hai-Gabat
2024-05-17	EC/HG/006	1		0	0	0	1	1	7	M	0	Below5y	0	Below5y	0	0	Hai-Gabat
2024-05-17	EC/HG/006	1		0	0	0	1	1	5	M	0	Below5y	0	Pregnant	0	0	Hai-Gabat
2024-05-17	EC/HG/008	1		1	0	0	0	1	0.9	M	1		1		0	0	Hai-Gabat
2024-05-17	EC/HG/008	1		1	0	0	0	1	30	F	1		1		0	0	Hai-Gabat
2024-05-17	EC/HG/008	1		1	0	0	0	1	16	F	1		1		0	0	Hai-Gabat
2024-05-17	EC/HG/008	1		1	0	0	0	0	40	M	1		1		0	0	Hai-Gabat
2024-05-17	EC/HG/008	1		1	0	0	0	1	32	M	0	CDD_not_reach	0	CDD_not_reach	0	0	Hai-Gabat
2024-05-21	EC/HG/031	1		1	0	0	0	1	39	F	1		1		0	0	Hai-Gabat
2024-05-21	EC/HG/031	1		1	0	0	0	0	30	M	1		1		0	0	Hai-Gabat
2024-05-21	EC/HG/031	1		1	0	0	0	1	0.5	M	0	Below5y	0	Below5y	0	0	Hai-Gabat
2024-05-21	EC/HG/031	1		1	0	0	0	1	27	M	0	Refused	0	Refused	0	0	Hai-Gabat
2024-05-21	EC/HG/031	1		1	0	0	0	1	9	M	0	Absent	0	Absent	0	1	Hai-Gabat
2024-05-21	EC/HG/031	1		1	0	0	0	1	1	M	0	Below5y	0	Below5y	0	0	Hai-Gabat
2024-05-21	EC/HG/031	1		1	0	0	0	1	3	F	0	Below5y	0	Below5y	0	0	Hai-Gabat
2024-05-21	EC/HG/031	1		1	0	0	0	1	6	M	0	Below5y	0	Below5y	0	0	Hai-Gabat
2024-05-21	EC/HG/032	1		0	0	0	1	0	20	M	1		1		0	0	Hai-Gabat
2024-05-21	EC/HG/032	1		0	0	0	1	0	9	M	1		1		0	0	Hai-Gabat
2024-05-21	EC/HG/032	1		0	0	0	1	1	50	M	1		1		0	0	Hai-Gabat
2024-05-21	EC/HG/032	1		0	0	0	1	0	40	F	1		1		0	0	Hai-Gabat
2024-05-21	EC/HG/032	1		0	0	0	1	0	23	F	1		1		0	0	Hai-Gabat
2024-05-21	EC/HG/032	1		0	0	0	1	0	13	F	1		1		0	0	Hai-Gabat
2024-05-21	EC/HG/032	1		0	0	0	1	1	18	M	1		1		0	0	Hai-Gabat
2024-05-21	EC/HG/033	1		1	0	0	0	1	38	M	1		1		0	0	Hai-Gabat
2024-05-21	EC/HG/033	1		1	0	0	0	1	25	F	1		1		0	0	Hai-Gabat
2024-05-21	EC/HG/033	1		1	0	0	0	1	15	M	1		1		0	0	Hai-Gabat
2024-05-21	EC/HG/033	1		1	0	0	0	1	10	F	1		1		0	0	Hai-Gabat
2024-05-21	EC/HG/033	1		1	0	0	0	1	7	F	1		1		0	0	Hai-Gabat
2024-05-21	EC/HG/033	1		1	0	0	0	1	4	F	0	Below5y	0	Below5y	0	0	Hai-Gabat
2024-05-21	EC/HG/034	1		1	0	0	0	0	48	M	1		1		0	1	Hai-Gabat
2024-05-21	EC/HG/034	1		1	0	0	0	0	38	M	1		1		0	0	Hai-Gabat
2024-05-21	EC/HG/034	1		1	0	0	0	1	9	M	1		1		0	0	Hai-Gabat
2024-05-21	EC/HG/034	1		1	0	0	0	1	18	F	1		1		0	0	Hai-Gabat
2024-05-21	EC/HG/034	1		1	0	0	0	1	6	M	1		1		0	0	Hai-Gabat
2024-05-21	EC/HG/034	1		1	0	0	0	1	1	F	0	Below5y	0	Below5y	0	0	Hai-Gabat
2024-05-21	EC/HG/034	1		1	0	0	0	1	4	M	0	Below5y	0	Below5y	0	0	Hai-Gabat
2024-05-21	EC/HG/035	1		1	0	0	0	1	54	M	1		1		0	0	Hai-Gabat
2024-05-21	EC/HG/035	1		1	0	0	0	1	38	F	1		1		0	1	Hai-Gabat
2024-05-21	EC/HG/035	1		1	0	0	0	1	25	M	1		1		0	0	Hai-Gabat
2024-05-21	EC/HG/035	1		1	0	0	0	1	15	F	1		1		0	0	Hai-Gabat
2024-05-21	EC/HG/035	1		1	0	0	0	1	10	F	1		1		0	0	Hai-Gabat
2024-05-21	EC/HG/035	1		1	0	0	0	1	3	F	0	Below5y	0	Below5y	0	0	Hai-Gabat
2024-05-21	EC/HG/036	1		1	0	0	0	0	54	M	1		1		0	1	Hai-Gabat
2024-05-21	EC/HG/036	1		1	0	0	0	1	10	M	1		1		0	0	Hai-Gabat
2024-05-21	EC/HG/036	1		1	0	0	0	1	46	F	1		1		0	1	Hai-Gabat
2024-05-21	EC/HG/036	1		1	0	0	0	1	15	F	1		1		0	0	Hai-Gabat
2024-05-21	EC/HG/036	1		1	0	0	0	1	12	M	1		1		0	0	Hai-Gabat
2024-05-21	EC/HG/037	1		1	0	0	1	1	68	M	1		1		0	1	Hai-Gabat
2024-05-21	EC/HG/037	1		1	0	0	1	1	45	F	1		1		0	0	Hai-Gabat
2024-05-21	EC/HG/037	1		1	0	0	1	1	38	M	1		1		0	0	Hai-Gabat
2024-05-21	EC/HG/037	1		1	0	0	1	1	20	M	1		1		0	0	Hai-Gabat
2024-05-21	EC/HG/037	1		1	0	0	1	1	15	F	1		1		0	0	Hai-Gabat
2024-05-21	EC/HG/037	1		1	0	0	1	1	10	F	1		1		0	0	Hai-Gabat
2024-05-21	EC/HG/038	1		1	0	0	1	1	59	M	1		1		0	0	Hai-Gabat
2024-05-21	EC/HG/038	1		1	0	0	1	1	17		1		1		0	0	Hai-Gabat
2024-05-21	EC/HG/038	1		1	0	0	1	1	1	M	0	Below5y	0	Below5y	0	0	Hai-Gabat
2024-05-21	EC/HG/038	1		1	0	0	1	1	39	F	0	Pregnant	0	Pregnant	0	0	Hai-Gabat
2024-05-21	EC/HG/039	1		1	0	0	0	1	40	M	1		1		0	0	Hai-Gabat
2024-05-21	EC/HG/039	1		1	0	0	0	1	25	F	1		1		0	0	Hai-Gabat
2024-05-21	EC/HG/039	1		1	0	0	0	1	20	M	1		1		0	0	Hai-Gabat
2024-05-21	EC/HG/039	1		1	0	0	0	1	4	F	0	Below5y	0	Below5y	0	0	Hai-Gabat
2024-05-21	EC/HG/039	1		1	0	0	0	1	2	F	0	Below5y	0	Below5y	0	0	Hai-Gabat
2024-05-21	EC/HG/040	1		1	0	0	0	1	50	F	1		1		0	0	Hai-Gabat
2024-05-21	EC/HG/040	1		1	0	0	0	1	6	M	1		1		0	0	Hai-Gabat
2024-05-21	EC/HG/040	1		1	0	0	0	1	49	F	0	Absent	0	Absent	0	0	Hai-Gabat
2024-05-21	EC/HG/040	1		1	0	0	0	1	1	F	0	Below5y	0	Below5y	0	0	Hai-Gabat
2024-05-21	EC/HG/040	1		1	0	0	0	1	2	F	0	Below5y	0	Below5y	0	0	Hai-Gabat
2024-05-21	EC/HG/041	1		0	0	0	0	1	8	M	1		1		0	0	Hai-Gabat
2024-05-21	EC/HG/041	1		0	0	0	0	1	6	F	1		1		0	0	Hai-Gabat
2024-05-21	EC/HG/041	1		0	0	0	0	1	45	F	1		1		0	0	Hai-Gabat
2024-05-21	EC/HG/041	1		0	0	0	0	1	35	M	1		1		0	0	Hai-Gabat
2024-05-21	EC/HG/041	1		0	0	0	0	1	20	F	1		1		0	0	Hai-Gabat
2024-05-21	EC/HG/041	1		0	0	0	0	1	4	F	0	Below5y	0	Below5y	0	0	Hai-Gabat
2024-05-21	EC/HG/041	1		0	0	0	0	1	16	M	0	Refused	0	Refused	0	0	Hai-Gabat
2024-05-21	EC/HG/042	1		0	0	0	0	1	39	M	1		1		0	0	Hai-Gabat
2024-05-21	EC/HG/042	1		0	0	0	0	1	25	F	1		1		0	0	Hai-Gabat
2024-05-21	EC/HG/042	1		0	0	0	0	1	18	M	1		1		0	0	Hai-Gabat
2024-05-21	EC/HG/042	1		0	0	0	0	1	10	F	1		1		0	0	Hai-Gabat
2024-05-21	EC/HG/042	1		0	0	0	0	1	6	M	1		1		0	0	Hai-Gabat
2024-05-21	EC/HG/042	1		0	0	0	0	1	15	M	1		1		0	0	Hai-Gabat
2024-05-21	EC/HG/042	1		0	0	0	0	1	12	F	1		1		0	0	Hai-Gabat
2024-05-21	EC/HG/043	1		0	0	0	0	1	40	F	1		1		0	0	Hai-Gabat
2024-05-21	EC/HG/043	1		0	0	0	0	1	17	F	1		1		0	0	Hai-Gabat
2024-05-21	EC/HG/043	1		0	0	0	0	1	15	M	1		1		0	0	Hai-Gabat
2024-05-21	EC/HG/043	1		0	0	0	0	1	10	M	1		1		0	0	Hai-Gabat
2024-05-21	EC/HG/043	1		0	0	0	0	1	6	F	1		1		0	0	Hai-Gabat
2024-05-21	EC/HG/043	1		1	0	0	0	1	46	M	1		1		0	0	Hai-Gabat
2024-05-21	EC/HG/043	1		1	0	0	0	1	45	F	1		1		0	0	Hai-Gabat
2024-05-21	EC/HG/043	1		1	0	0	0	1	25	F	1		1		0	0	Hai-Gabat
2024-05-21	EC/HG/043	1		1	0	0	0	1	18	F	1		1		0	0	Hai-Gabat
2024-05-21	EC/HG/043	1		1	0	0	0	1	13	F	1		1		0	0	Hai-Gabat
2024-05-21	EC/HG/043	1		0	0	0	0	1	20	F	1		1		0	0	Hai-Gabat
2024-05-21	EC/HG/043	1		1	0	0	0	1	4	F	0	Below5y	0	Below5y	0	0	Hai-Gabat
2024-05-21	EC/HG/044	1		1	0	0	0	0	57	M	1		1		0	0	Hai-Gabat
2024-05-21	EC/HG/044	1		1	0	0	0	1	57	M	1		1		0	0	Hai-Gabat
2024-05-21	EC/HG/044	1		1	0	0	0	1	15	M	1		1		0	0	Hai-Gabat
2024-05-21	EC/HG/044	1		1	0	0	0	1	13	F	1		1		0	0	Hai-Gabat
2024-05-21	EC/HG/044	1		1	0	0	0	1	9	F	1		1		0	1	Hai-Gabat
2024-05-21	EC/HG/044	1		1	0	0	0	1	23	M	1		1		0	0	Hai-Gabat
2024-05-21	EC/HG/044	1		1	0	0	0	1	0.1	F	0	Below5y	0	Below5y	0	0	Hai-Gabat
2024-05-21	EC/HG/044	1		1	0	0	0	1	3	F	0	Below5y	0	Below5y	0	0	Hai-Gabat
2024-05-21	EC/HG/044	1		1	0	0	0	1	40	M	0	Absent	0	Absent	0	0	Hai-Gabat
2024-05-21	EC/HG/044	1		1	0	0	0	1	27	F	0	Pregnant	0	Breastfeeding	0	0	Hai-Gabat
2024-05-21	EC/HG/044	1		1	0	0	0	1	12	F	0	Absent	0	Absent	0	0	Hai-Gabat
2024-05-21	EC/HG/044	1		1	0	0	0	1	6	F	0	Absent	0	Absent	0	0	Hai-Gabat
2024-05-21	EC/HG/044	1		1	0	0	0	1	2	F	0	Below5y	0	Below5y	0	0	Hai-Gabat
2024-05-21	EC/HG/044	1		1	0	0	0	1	4	F	0	Below5y	0	Below5y	0	0	Hai-Gabat
2024-05-21	EC/HG/045	1		1	0	0	0	1	49	M	1		1		0	0	Hai-Gabat
2024-05-21	EC/HG/045	1		1	0	0	0	1	30	M	1		1		0	0	Hai-Gabat
2024-05-21	EC/HG/045	1		1	0	0	0	1	15	F	1		1		0	0	Hai-Gabat
2024-05-21	EC/HG/045	1		1	0	0	0	1	4	F	0	Below5y	0	Below5y	0	0	Hai-Gabat
2024-05-21	EC/HG/045	1		1	0	0	0	1	2	M	0	Below5y	0	Below5y	0	0	Hai-Gabat
2024-05-21	EC/HG/047	1		0	0	0	0	1	37	F	1		1		0	0	Hai-Gabat
2024-05-21	EC/HG/047	1		0	0	0	0	1	14	F	1		1		0	0	Hai-Gabat
2024-05-21	EC/HG/047	1		0	0	0	0	1	9	M	1		1		0	0	Hai-Gabat
2024-05-21	EC/HG/047	1		0	0	0	0	0	21	M	0	Absent	0	Absent	0	0	Hai-Gabat
2024-05-21	EC/HG/047	1		0	0	0	0	1	17	M	0	Absent	0	Absent	0	0	Hai-Gabat
2024-05-21	EC/HG/047	1		0	0	0	0	1	75	M	0	CDD_not_reach	0	CDD_not_reach	0	0	Hai-Gabat
2024-05-21	EC/HG/048	1		1	0	0	0	0	42	M	1		1		0	0	Hai-Gabat
2024-05-21	EC/HG/048	1		1	0	0	0	1	35	F	1		1		0	0	Hai-Gabat
2024-05-21	EC/HG/048	1		1	0	0	0	1	14	M	1		1		0	0	Hai-Gabat
2024-05-21	EC/HG/048	1		1	0	0	0	1	3	M	0	Below5y	0	Below5y	0	0	Hai-Gabat
2024-05-21	EC/HG/048	1		1	0	0	0	1	5	M	0	Below5y	0	Below5y	0	0	Hai-Gabat
2024-05-21	EC/HG/049	1		1	0	0	1	1	45	M	1		1		0	0	Hai-Gabat
2024-05-21	EC/HG/049	1		1	0	0	1	1	30	F	1		1		0	0	Hai-Gabat
2024-05-21	EC/HG/049	1		1	0	0	1	1	20	F	1		1		0	0	Hai-Gabat
2024-05-21	EC/HG/049	1		1	0	0	1	1	15	M	1		1		0	0	Hai-Gabat
2024-05-21	EC/HG/049	1		1	0	0	1	1	8	M	1		1		0	0	Hai-Gabat
2024-05-21	EC/HG/049	1		1	0	0	1	1	12	F	1		1		0	0	Hai-Gabat
2024-05-21	EC/HG/049	1		1	0	0	1	1	6	M	1		1		0	0	Hai-Gabat
2024-05-21	EC/HG/049	1		1	0	0	1	1	3	F	0	Below5y	0	Below5y	0	0	Hai-Gabat
2024-05-21	EC/HG/050	1		1	0	0	0	1	40	F	1		1		0	0	Hai-Gabat
2024-05-21	EC/HG/050	1		1	0	0	0	1	17	F	1		1		0	0	Hai-Gabat
2024-05-21	EC/HG/050	1		1	0	0	0	1	6	M	1		1		0	0	Hai-Gabat
2024-05-21	EC/HG/050	1		1	0	0	0	1	20	M	1		1		0	0	Hai-Gabat
2024-05-21	EC/HG/050	1		1	0	0	0	1	4	F	0	Below5y	0	Below5y	0	0	Hai-Gabat
2024-05-18	EC/HG/10	1		0	0	0	1	1	51	M	1		1		0	1	Hai-Gabat
2024-05-18	EC/HG/10	1		0	0	0	1	1	25	F	1		1		0	0	Hai-Gabat
2024-05-18	EC/HG/10	1		0	0	0	1	1	7	M	1		1		0	0	Hai-Gabat
2024-05-18	EC/HG/10	1		0	0	0	1	1	4	F	0	Below5y	0	Below5y	0	0	Hai-Gabat
2024-05-18	EC/HG/10	1		0	0	0	1	1	2	M	0	Below5y	0	Below5y	0	0	Hai-Gabat
2024-05-18	EC/HG/11	1		0	0	0	1	1	43	M	1		1		0	1	Hai-Gabat
2024-05-18	EC/HG/11	1		0	0	0	1	1	38	F	1		1		0	1	Hai-Gabat
2024-05-18	EC/HG/11	1		0	0	0	1	1	50	F	1		1		0	1	Hai-Gabat
2024-05-18	EC/HG/11	1		0	0	0	1	1	15	F	1		1		0	1	Hai-Gabat
2024-05-18	EC/HG/11	1		0	0	0	1	1	12	F	1		1		0	1	Hai-Gabat
2024-05-18	EC/HG/12	1		1	0	0	0	0	45	M	1		1		0	1	Hai-Gabat
2024-05-18	EC/HG/12	1		1	0	0	0	1	33	F	1		1		0	1	Hai-Gabat
2024-05-18	EC/HG/12	1		1	0	0	0	1	18	M	1		1		0	1	Hai-Gabat
2024-05-18	EC/HG/12	1		1	0	0	0	1	14	F	1		1		0	0	Hai-Gabat
2024-05-18	EC/HG/12	1		1	0	0	0	1	12	F	1		1		0	0	Hai-Gabat
2024-05-18	EC/HG/12	1		1	0	0	0	1	6	M	1		1		0	0	Hai-Gabat
2024-05-18	EC/HG/12	1		1	0	0	0	1	4	M	0	Below5y	0	Below5y	0	0	Hai-Gabat
2024-05-18	EC/HG/12	1		1	0	0	0	1	2	M	0	Below5y	0	Below5y	0	0	Hai-Gabat
2024-05-18	EC/HG/13	1		1	0	0	0	1	40	M	1		1		0	0	Hai-Gabat
2024-05-18	EC/HG/13	1		1	0	0	0	1	30	M	1		1		0	0	Hai-Gabat
2024-05-18	EC/HG/13	1		1	0	0	0	1	17	M	1		1		0	0	Hai-Gabat
2024-05-18	EC/HG/13	1		1	0	0	0	1	11	M	1		1		0	0	Hai-Gabat
2024-05-18	EC/HG/13	1		1	0	0	0	1	50	F	0	Refused	0	Refused	0	1	Hai-Gabat
2024-05-18	EC/HG/14	1		1	0	0	1	1	20	M	1		1		0	0	Hai-Gabat
2024-05-18	EC/HG/14	1		1	0	0	1	1	17	F	1		1		0	0	Hai-Gabat
2024-05-18	EC/HG/14	1		1	0	0	1	1	12	F	1		1		0	0	Hai-Gabat
2024-05-18	EC/HG/14	1		1	0	0	1	1	19	M	1		1		0	0	Hai-Gabat
2024-05-18	EC/HG/14	1		1	0	0	1	1	14	M	1		1		0	0	Hai-Gabat
2024-05-18	EC/HG/14	1		1	0	0	1	1	50	F	1		1		0	0	Hai-Gabat
2024-05-18	EC/HG/14	1		1	0	0	1	1	8	M	1		1		0	0	Hai-Gabat
2024-05-18	EC/HG/14	1		1	0	0	1	1	7	M	1		1		0	0	Hai-Gabat
2024-05-18	EC/HG/14	1		1	0	0	1	1	1	F	0	Below5y	0	Below5y	0	0	Hai-Gabat
2024-05-18	EC/HG/15	1		1	0	0	1	1	52	M	1		1		0	0	Hai-Gabat
2024-05-18	EC/HG/15	1		1	0	0	1	1	40	F	1		1		0	0	Hai-Gabat
2024-05-18	EC/HG/15	1		1	0	0	1	1	19	F	1		1		0	0	Hai-Gabat
2024-05-18	EC/HG/15	1		1	0	0	1	1	15	F	1		1		0	0	Hai-Gabat
2024-05-18	EC/HG/15	1		1	0	0	1	1	12	F	1		1		0	0	Hai-Gabat
2024-05-18	EC/HG/15	1		1	0	0	1	0	27	M	1		1		0	0	Hai-Gabat
2024-05-18	EC/HG/15	1		1	0	0	1	0	19	F	1		1		0	0	Hai-Gabat
2024-05-18	EC/HG/16	1		1	0	0	1	1	35	M	1		1		0	0	Hai-Gabat
2024-05-18	EC/HG/16	1		1	0	0	1	1	17	M	1		1		0	0	Hai-Gabat
2024-05-18	EC/HG/16	1		1	0	0	1	1	48	M	1		1		0	0	Hai-Gabat
2024-05-18	EC/HG/16	1		1	0	0	1	1	60	M	1		1		0	0	Hai-Gabat
2024-05-18	EC/HG/16	1		1	0	0	1	1	0.5	F	0	Below5y	0	Below5y	0	0	Hai-Gabat
2024-05-18	EC/HG/16	1		1	0	0	1	1	0.2	M	0	Below5y	0	Below5y	0	0	Hai-Gabat
2024-05-18	EC/HG/18	1		1	0	0	1	0	40	M	1		1		0	0	Hai-Gabat
2024-05-18	EC/HG/18	1		1	0	0	1	1	30	F	1		1		0	0	Hai-Gabat
2024-05-18	EC/HG/18	1		1	0	0	1	1	50	F	1		1		0	0	Hai-Gabat
2024-05-18	EC/HG/18	1		1	0	0	1	1	15	F	1		1		0	0	Hai-Gabat
2024-05-18	EC/HG/18	1		1	0	0	1	1	18	F	1		1		0	0	Hai-Gabat
2024-05-18	EC/HG/18	1		1	0	0	1	1	13	F	1		1		0	0	Hai-Gabat
2024-05-18	EC/HG/19	1		1	0	0	1	1	39	M	1		1		0	0	Hai-Gabat
2024-05-18	EC/HG/19	1		1	0	0	1	1	38	F	1		1		0	0	Hai-Gabat
2024-05-18	EC/HG/19	1		1	0	0	1	1	6	M	1		1		0	0	Hai-Gabat
2024-05-18	EC/HG/19	1		1	0	0	1	1	13	F	1		1		0	0	Hai-Gabat
2024-05-18	EC/HG/19	1		1	0	0	1	1	4		0	Below5y	0	Below5y	0	0	Hai-Gabat
2024-05-18	EC/HG/19	1		1	0	0	1	1	3	F	0	Below5y	0	Below5y	0	0	Hai-Gabat
2024-05-18	EC/HG/20	1		1	0	0	0	1	40	M	1		1		0	0	Hai-Gabat
2024-05-18	EC/HG/20	1		1	0	0	0	1	0.25		0	Below5y	0	Below5y	0	0	Hai-Gabat
2024-05-18	EC/HG/20	1		1	0	0	0	1	35	F	0	Pregnant	0	Pregnant	0	1	Hai-Gabat
2024-05-18	EC/HG/20	1		1	0	0	0	1	4	M	0	Below5y	0	Below5y	0	0	Hai-Gabat
2024-05-18	EC/HG/20	1		1	0	0	0	1	1	F	0	Below5y	0	Below5y	0	0	Hai-Gabat
2024-05-18	EC/HG/20	1		1	0	0	0	1	3	F	0	Below5y	0	Below5y	0	0	Hai-Gabat
2024-05-20	EC/HG/21	1		0	0	0	0	1	10	M	1		1		0	0	Hai-Gabat
2024-05-20	EC/HG/21	1		0	0	0	0	1	8	M	1		1		0	0	Hai-Gabat
2024-05-20	EC/HG/21	1		0	0	0	0	1	6	F	1		1		0	0	Hai-Gabat
2024-05-20	EC/HG/21	1		0	0	0	0	1	38	M	0	CDD_not_reach	0	CDD_not_reach	0	1	Hai-Gabat
2024-05-20	EC/HG/21	1		0	0	0	0	0	27	F	0	CDD_not_reach	0	CDD_not_reach	0	0	Hai-Gabat
2024-05-20	EC/HG/22	1		0	0	0	0	0	38	F	1		1		0	0	Hai-Gabat
2024-05-20	EC/HG/22	1		0	0	0	0	0	11	M	1		1		0	0	Hai-Gabat
2024-05-20	EC/HG/22	1		0	0	0	0	1	9	M	1		1		0	0	Hai-Gabat
2024-05-20	EC/HG/22	1		0	0	0	0	1	18	F	0	Absent	0	Absent	0	0	Hai-Gabat
2024-05-20	EC/HG/23	1		0	0	0	1	0	39	M	1		1		0	0	Hai-Gabat
2024-05-20	EC/HG/23	1		0	0	0	1	1	27	F	1		1		0	0	Hai-Gabat
2024-05-20	EC/HG/23	1		0	0	0	1	1	6	M	1		1		0	0	Hai-Gabat
2024-05-20	EC/HG/23	1		0	0	0	1	1	10	M	1		1		0	0	Hai-Gabat
2024-05-20	EC/HG/23	1		0	0	0	1	1	11	M	1		1		0	0	Hai-Gabat
2024-05-20	EC/HG/23	1		0	0	0	1	1	6	M	1		1		0	0	Hai-Gabat
2024-05-20	EC/HG/24	1		1	0	0	0	1	68	M	1		1		0	0	Hai-Gabat
2024-05-20	EC/HG/24	1		1	0	0	0	1	48	F	1		1		0	0	Hai-Gabat
2024-05-20	EC/HG/24	1		1	0	0	0	1	29	M	1		1		0	0	Hai-Gabat
2024-05-20	EC/HG/24	1		1	0	0	0	1	6	F	1		1		0	0	Hai-Gabat
2024-05-20	EC/HG/24	1		1	0	0	0	1	2	M	0	Below5y	0	Below5y	0	0	Hai-Gabat
2024-05-20	EC/HG/25	1		1	0	0	0	1	45	F	1		1		0	0	Hai-Gabat
2024-05-20	EC/HG/25	1		1	0	0	0	1	9	F	1		1		0	0	Hai-Gabat
2024-05-20	EC/HG/25	1		1	0	0	0	1	7	F	1		1		0	0	Hai-Gabat
2024-05-20	EC/HG/26	1		0	0	0	0	0	40	M	1		1		0	0	Hai-Gabat
2024-05-20	EC/HG/26	1		0	0	0	0	0	60	M	1		1		0	1	Hai-Gabat
2024-05-20	EC/HG/26	1		0	0	0	0	0	21	M	1		1		0	1	Hai-Gabat
2024-05-20	EC/HG/26	1		0	0	0	0	1	19	F	1		1		0	1	Hai-Gabat
2024-05-20	EC/HG/27	1		1	0	0	0	1	28	F	1		1		0	0	Hai-Gabat
2024-05-20	EC/HG/27	1		1	0	0	0	1	0.7	M	0	Below5y	0	Below5y	0	0	Hai-Gabat
2024-05-20	EC/HG/27	1		1	0	0	0	1	19	M	0	Absent	0	Absent	0	0	Hai-Gabat
2024-05-20	EC/HG/27	1		1	0	0	0	1	40	M	0	Absent	0	Absent	0	0	Hai-Gabat
2024-05-20	EC/HG/27	1		1	0	0	0	1	3	F	0	Below5y	0	Below5y	0	0	Hai-Gabat
2024-05-20	EC/HG/28	1		1	0	0	0	1	39	F	1		1		0	1	Hai-Gabat
2024-05-20	EC/HG/28	1		1	0	0	0	1	11	F	1		1		0	1	Hai-Gabat
2024-05-20	EC/HG/28	1		1	0	0	0	1	13	F	0	Absent	0	Absent	0	1	Hai-Gabat
2024-05-20	EC/HG/28	1		1	0	0	0	1	13	F	0	Absent	0	Absent	0	1	Hai-Gabat
2024-05-20	EC/HG/28	1		1	0	0	0	1	4	M	0	Below5y	0	Below5y	0	1	Hai-Gabat
2024-05-20	EC/HG/29	1		0	0	0	1	0	45	M	1		1		0	0	Hai-Gabat
2024-05-20	EC/HG/29	1		0	0	0	1	1	17	M	1		1		0	0	Hai-Gabat
2024-05-20	EC/HG/29	1		0	0	0	1	1	12	M	1		1		0	0	Hai-Gabat
2024-05-20	EC/HG/29	1		0	0	0	1	0	16	M	1		1		0	0	Hai-Gabat
2024-05-20	EC/HG/29	1		0	0	0	1	1	32	F	0	Refused	0	Refused	0	1	Hai-Gabat
2024-05-20	EC/HG/29	1		0	0	0	1	1	1	M	0	Below5y	0	Below5y	0	1	Hai-Gabat
2024-05-20	EC/HG/29	1		0	0	0	1	1	4	F	0	Below5y	0	Below5y	0	0	Hai-Gabat
2024-05-20	EC/HG/30	1		0	0	0	1	0	46	M	1		1		0	0	Hai-Gabat
2024-05-20	EC/HG/30	1		0	0	0	1	0	38	F	1		1		0	0	Hai-Gabat
2024-05-20	EC/HG/30	1		0	0	0	1	1	9	F	1		1		0	0	Hai-Gabat
2024-05-20	EC/HG/30	1		0	0	0	1	1	6	M	1		1		0	0	Hai-Gabat
2024-05-20	EC/HG/30	1		0	0	0	1	1	16	M	0	Very_Sick	0	Very_Sick	0	0	Hai-Gabat
2024-05-20	EC/HG/30	1		0	0	0	1	1	20	M	0	Absent	0	Absent	0	0	Hai-Gabat
2024-05-20	EC/HG/30	1		0	0	0	1	1	4	M	0	Below5y	0	Below5y	0	0	Hai-Gabat
2024-05-20	EC/HG/30	1		0	0	0	1	1	3	M	0	Below5y	0	Below5y	0	0	Hai-Gabat
2024-05-21	EC/HG/46	1		1	0	0	0	1	45	M	1		1		0	0	Hai-Gabat
2024-05-21	EC/HG/46	1		1	0	0	0	1	38	F	1		1		0	0	Hai-Gabat
2024-05-21	EC/HG/46	1		1	0	0	0	1	30	M	1		1		0	0	Hai-Gabat
2024-05-21	EC/HG/46	1		1	0	0	0	1	18	M	1		1		0	0	Hai-Gabat
2024-05-21	EC/HG/46	1		1	0	0	0	1	10	F	1		1		0	0	Hai-Gabat
2024-05-21	EC/HG/46	1		1	0	0	0	1	6	M	1		1		0	0	Hai-Gabat
2024-05-18	EC/HG/9	1		1	0	0	0	1	46	M	1		1		0	0	Hai-Gabat
2024-05-18	EC/HG/9	1		1	0	0	0	1	18	F	1		1		0	0	Hai-Gabat
2024-05-18	EC/HG/9	1		1	0	0	0	1	14	M	1		1		0	0	Hai-Gabat
2024-05-18	EC/HG/9	1		1	0	0	0	1	8	M	1		1		0	0	Hai-Gabat
2024-05-18	EC/HG/9	1		1	0	0	0	1	11	M	1		1		0	0	Hai-Gabat
2024-05-18	EC/HG/9	1		1	0	0	0	1	10	M	1		1		0	0	Hai-Gabat
2024-05-18	EC/HG/9	1		1	0	0	0	1	12	F	1		1		0	0	Hai-Gabat
2024-05-18	EC/HG/9	1		1	0	0	0	1	19	M	1		1		0	0	Hai-Gabat
2024-05-18	EC/HG/9	1		1	0	0	0	1	30	F	1		1		0	0	Hai-Gabat
2024-05-18	EC/HG/9	1		1	0	0	0	1	28	M	0	Absent	0	Absent	0	0	Hai-Gabat
2024-05-18	EC/HG/9	1		1	0	0	0	1	3	M	0	Below5y	0	Below5y	0	0	Hai-Gabat
2024-05-17	EC/HG007	1		0	0	0	1	1	76	F	1		1		0	0	Hai-Gabat
2024-05-17	EC/HG007	1		0	0	0	1	1	60	M	1		1		0	0	Hai-Gabat
2024-05-17	EC/HG007	1		0	0	0	1	1	11	M	1		1		0	1	Hai-Gabat
2024-05-21	EE/K1	1		1	0	0	0	1	32	F	1		1		0	1	Kazana-1
2024-05-21	EE/K1	1		1	0	0	0	1	21	F	1		1		0	1	Kazana-1
2024-05-21	EE/K1	1		1	0	0	0	1	16	F	1		1		0	0	Kazana-1
2024-05-21	EE/K1	1		1	0	0	0	1	13	M	1		1		0	0	Kazana-1
2024-05-21	EE/K1	1		1	0	0	0	0	18	M	1		0	Absent	0	0	Kazana-1
2024-05-20	EE/K1/21	1		0	0	0	0	1	51	M	1		1		0	1	Kazana-1
2024-05-20	EE/K1/21	1		0	0	0	0	0	39	F	1		1		0	0	Kazana-1
2024-05-20	EE/K1/21	1		0	0	0	0	0	71	F	1		1		0	0	Kazana-1
2024-05-20	EE/K1/21	1		0	0	0	0	0	42	M	1		1		0	0	Kazana-1
2024-05-20	EE/K1/21	1		0	0	0	0	1	34	M	1		1		0	0	Kazana-1
2024-05-20	EE/K1/21	1		0	0	0	0	1	20	F	1		1		0	0	Kazana-1
2024-05-20	EE/K1/21	1		0	0	0	0	1	16	F	1		1		0	0	Kazana-1
2024-05-20	EE/K1/21	1		0	0	0	0	1	15	M	1		1		0	0	Kazana-1
2024-05-20	EE/K1/21	1		0	0	0	0	1	10	F	1		1		0	0	Kazana-1
2024-05-20	EE/K1/21	1		0	0	0	0	1	4	M	0	Below5y	0	Below5y	0	0	Kazana-1
2024-05-20	EE/K1/21	1		0	0	0	0	1	1	M	0	Below5y	0	Below5y	0	0	Kazana-1
2024-05-20	EE/K1/22	1		1	0	0	0	0	24	M	1		1		0	0	Kazana-1
2024-05-20	EE/K1/22	1		1	0	0	0	1	21	M	1		0	Absent	0	0	Kazana-1
2024-05-20	EE/K1/22	1		1	0	0	0	1	20	M	1		0	Absent	0	0	Kazana-1
2024-05-20	EE/K1/22	1		1	0	0	0	1	11	F	1		0	Absent	0	0	Kazana-1
2024-05-20	EE/K1/22	1		1	0	0	0	1	39	F	0	Very_Sick	0	Very_Sick	0	0	Kazana-1
2024-05-20	EE/K1/22	1		1	0	0	0	1	19	F	0	Refused	0	Refused	0	0	Kazana-1
2024-05-20	EE/K1/22	1		1	0	0	0	1	7	F	0	Absent	0	Absent	0	0	Kazana-1
2024-05-20	EE/K1/22	1		1	0	0	0	1	5	F	0	Below5y	0	Below5y	0	0	Kazana-1
2024-05-20	EE/K1/22	1		1	0	0	0	1	3	M	0	Below5y	0	Below5y	0	0	Kazana-1
2024-05-20	EE/K1/22	1		1	0	0	0	1	2	M	0	Below5y	0	Below5y	0	0	Kazana-1
2024-05-20	EE/K1/23	1		1	0	0	1	0	50	F	1		1		0	0	Kazana-1
2024-05-20	EE/K1/23	1		1	0	0	1	1	22	F	1		1		0	0	Kazana-1
2024-05-20	EE/K1/23	1		1	0	0	1	1	21	F	1		1		0	0	Kazana-1
2024-05-20	EE/K1/23	1		1	0	0	1	1	20	M	1		1		0	0	Kazana-1
2024-05-20	EE/K1/23	1		1	0	0	1	1	18	M	1		1		0	0	Kazana-1
2024-05-20	EE/K1/23	1		1	0	0	1	1	15	F	1		1		0	0	Kazana-1
2024-05-20	EE/K1/23	1		1	0	0	1	1	12	F	1		1		0	0	Kazana-1
2024-05-20	EE/K1/23	1		1	0	0	1	1	10	M	1		1		0	0	Kazana-1
2024-05-20	EE/K1/23	1		1	0	0	1	1	9	M	1		1		0	0	Kazana-1
2024-05-20	EE/K1/23	1		1	0	0	1	1	8	F	1		1		0	0	Kazana-1
2024-05-20	EE/K1/23	1		1	0	0	1	1	7	M	1		1		0	0	Kazana-1
2024-05-20	EE/K1/23	1		1	0	0	1	0	37	M	0	Absent	0	Absent	0	0	Kazana-1
2024-05-20	EE/K1/23	1		1	0	0	1	1	4	F	0	Below5y	0	Below5y	0	0	Kazana-1
2024-05-20	EE/K1/23	1		1	0	0	1	1	3	F	0	Below5y	0	Below5y	0	0	Kazana-1
2024-05-20	EE/K1/24	1		1	0	0	0	0	38	M	1		1		0	0	Kazana-1
2024-05-20	EE/K1/24	1		1	0	0	0	1	0.5	F	0	Below5y	0	Below5y	0	0	Kazana-1
2024-05-20	EE/K1/24	1		1	0	0	0	1	31	F	0	Pregnant	0	Pregnant	0	0	Kazana-1
2024-05-20	EE/K1/24	1		1	0	0	0	1	15	M	0	Absent	0	Absent	0	0	Kazana-1
2024-05-20	EE/K1/24	1		1	0	0	0	1	4	M	0	Below5y	0	Below5y	0	0	Kazana-1
2024-05-21	EE/K1/25	1		1	0	0	0	0	70	M	1		1		0	0	Kazana-1
2024-05-21	EE/K1/25	1		1	0	0	0	1	20	M	1		1		0	1	Kazana-1
2024-05-21	EE/K1/25	1		1	0	0	0	1	18	M	1		1		0	0	Kazana-1
2024-05-21	EE/K1/25	1		1	0	0	0	1	15	M	1		1		0	0	Kazana-1
2024-05-21	EE/K1/25	1		1	0	0	0	1	12	M	1		1		0	0	Kazana-1
2024-05-21	EE/K1/25	1		1	0	0	0	1	10	M	1		1		0	0	Kazana-1
2024-05-21	EE/K1/25	1		1	0	0	0	1	10	F	1		1		0	0	Kazana-1
2024-05-20	EE/K1/25	1		0	0	0	1	1	42	M	1		1		0	0	Kazana-1
2024-05-20	EE/K1/25	1		0	0	0	1	1	21	F	1		1		0	0	Kazana-1
2024-05-21	EE/K1/25	1		1	0	0	0	1	7	F	1		1		0	0	Kazana-1
2024-05-21	EE/K1/25	1		1	0	0	0	0	48	F	1		0	Absent	0	1	Kazana-1
2024-05-20	EE/K1/25	1		0	0	0	1	1	0.2	F	0	Below5y	0	Below5y	0	0	Kazana-1
2024-05-21	EE/K1/25	1		1	0	0	0	1	17	F	0	Pregnant	0	Breastfeeding	0	0	Kazana-1
2024-05-21	EE/K1/25	1		1	0	0	0	1	6	M	0	Below5y	0	Below5y	0	0	Kazana-1
2024-05-20	EE/K1/25	1		0	0	0	1	1	2	F	0	Below5y	0	Below5y	0	0	Kazana-1
2024-05-21	EE/K1/25	1		1	0	0	0	1	5	F	0	Below5y	0	Below5y	0	0	Kazana-1
2024-05-21	EE/K1/25	1		1	0	0	0	1	1	M	0	Below5y	0	Below5y	0	0	Kazana-1
2024-05-20	EE/K1/26	1		1	0	0	1	1	47	M	1		1		0	1	Kazana-1
2024-05-20	EE/K1/26	1		1	0	0	1	1	13	M	1		1		0	0	Kazana-1
2024-05-20	EE/K1/26	1		1	0	0	1	1	13	M	1		1		0	0	Kazana-1
2024-05-20	EE/K1/26	1		1	0	0	1	1	37	F	1		0	Very_Sick	0	0	Kazana-1
2024-05-20	EE/K1/26	1		1	0	0	1	1	8	M	1		0	Absent	0	0	Kazana-1
2024-05-20	EE/K1/26	1		1	0	0	1	0	55	M	0	Absent	0	Absent	0	0	Kazana-1
2024-05-20	EE/K1/26	1		1	0	0	1	1	38	M	0	Absent	0	Absent	0	0	Kazana-1
2024-05-20	EE/K1/27	1		1	0	0	0	1	32	M	1		1		0	0	Kazana-1
2024-05-20	EE/K1/27	1		1	0	0	0	1	13	M	1		1		0	0	Kazana-1
2024-05-20	EE/K1/27	1		1	0	0	0	1	22	F	1		1		0	0	Kazana-1
2024-05-20	EE/K1/27	1		1	0	0	0	0	37	M	0	Absent	1		0	1	Kazana-1
2024-05-20	EE/K1/27	1		1	0	0	0	1	39	F	0	Very_Sick	1		0	0	Kazana-1
2024-05-20	EE/K1/27	1		1	0	0	0	1	41	F	1		0	CDD_not_reach	0	0	Kazana-1
2024-05-20	EE/K1/27	1		1	0	0	0	0	34	F	0	Absent	0	Absent	0	1	Kazana-1
2024-05-20	EE/K1/27	1		1	0	0	0	1	6	F	0	Below5y	0	Below5y	0	0	Kazana-1
2024-05-20	EE/K1/27	1		1	0	0	0	1	51	M	0	Absent	0	Refused	0	1	Kazana-1
2024-05-20	EE/K1/27	1		1	0	0	0	1	36	F	0	Refused	0	Refused	0	1	Kazana-1
2024-05-20	EE/K1/27	1		1	0	0	0	1	18	F	0	Refused	0	Refused	0	0	Kazana-1
2024-05-20	EE/K1/27	1		1	0	0	0	1	5	F	0	Below5y	0	Below5y	0	0	Kazana-1
2024-05-20	EE/K1/28	1		1	0	0	0	1	6	M	1		1		0	0	Kazana-1
2024-05-20	EE/K1/28	1		1	0	0	0	1	10	F	1		1		0	0	Kazana-1
2024-05-20	EE/K1/28	1		1	0	0	0	1	13	F	1		1		0	0	Kazana-1
2024-05-20	EE/K1/28	1		1	0	0	0	0	62	M	1		0	Absent	0	1	Kazana-1
2024-05-20	EE/K1/28	1		1	0	0	0	1	43	F	1		0	CDD_not_reach	0	0	Kazana-1
2024-05-20	EE/K1/28	1		1	0	0	0	1	7	M	1		0	Absent	0	0	Kazana-1
2024-05-20	EE/K1/28	1		1	0	0	0	1	5	F	0	Below5y	0	Below5y	0	0	Kazana-1
2024-05-20	EE/K1/30	1		1	0	0	0	1	28	F	1		1		0	0	Kazana-1
2024-05-20	EE/K1/30	1		1	0	0	0	0	27	F	1		1		0	0	Kazana-1
2024-05-20	EE/K1/30	1		1	0	0	0	1	18	F	1		1		0	0	Kazana-1
2024-05-20	EE/K1/30	1		1	0	0	0	1	9	F	1		1		0	0	Kazana-1
2024-05-20	EE/K1/30	1		1	0	0	0	1	11	F	1		1		0	0	Kazana-1
2024-05-20	EE/K1/30	1		1	0	0	0	1	9	F	1		1		0	0	Kazana-1
2024-05-20	EE/K1/30	1		1	0	0	0	1	13	M	1		1		0	0	Kazana-1
2024-05-20	EE/K1/30	1		1	0	0	0	1	11	M	1		1		0	0	Kazana-1
2024-05-20	EE/K1/30	1		1	0	0	0	1	13	M	1		1		0	0	Kazana-1
2024-05-20	EE/K1/30	1		1	0	0	0	1	15	M	1		1		0	0	Kazana-1
2024-05-20	EE/K1/30	1		1	0	0	0	1	11	M	1		1		0	0	Kazana-1
2024-05-20	EE/K1/30	1		1	0	0	0	1	11	M	1		1		0	0	Kazana-1
2024-05-20	EE/K1/30	1		1	0	0	0	1	16	M	1		1		0	0	Kazana-1
2024-05-20	EE/K1/30	1		1	0	0	0	1	16	M	1		1		0	0	Kazana-1
2024-05-20	EE/K1/30	1		1	0	0	0	1	15	M	1		1		0	0	Kazana-1
2024-05-20	EE/K1/30	1		1	0	0	0	1	8	F	1		1		0	0	Kazana-1
2024-05-20	EE/K1/30	1		1	0	0	0	0	50	M	1		0	Absent	0	1	Kazana-1
2024-05-20	EE/K1/30	1		1	0	0	0	1	0.5	F	0	Below5y	0	Below5y	0	0	Kazana-1
2024-05-20	EE/K1/30	1		1	0	0	0	1	5	M	0	Below5y	0	Below5y	0	0	Kazana-1
2024-05-20	EE/K1/30	1		1	0	0	0	1	2	M	0	Below5y	0	Below5y	0	0	Kazana-1
2024-05-21	EE/K1/32	1		1	0	0	0	1	29	M	1		1		0	0	Kazana-1
2024-05-21	EE/K1/32	1		1	0	0	0	0	23	F	1		1		0	1	Kazana-1
2024-05-21	EE/K1/32	1		1	0	0	0	1	13	M	1		1		0	1	Kazana-1
2024-05-21	EE/K1/32	1		1	0	0	0	1	11	F	1		1		0	1	Kazana-1
2024-05-21	EE/K1/32	1		1	0	0	0	1	8	F	1		1		0	1	Kazana-1
2024-05-21	EE/K1/32	1		1	0	0	0	1	37	F	1		1		0	1	Kazana-1
2024-05-21	EE/K1/32	1		1	0	0	0	0	80	F	1		1		0	0	Kazana-1
2024-05-21	EE/K1/32	1		1	0	0	0	0	28	M	1		1		0	1	Kazana-1
2024-05-21	EE/K1/32	1		1	0	0	0	1	8	M	1		1		0	1	Kazana-1
2024-05-21	EE/K1/32	1		1	0	0	0	1	10	F	0	Refused	0	Refused	0	1	Kazana-1
2024-05-21	EE/K1/36	1		1	0	0	0	1	13	F	1		1		0	1	Kazana-1
2024-05-21	EE/K1/36	1		1	0	0	0	1	18	F	1		1		0	0	Kazana-1
2024-05-21	EE/K1/36	1		1	0	0	0	1	20	M	1		0	Refused	0	1	Kazana-1
2024-05-21	EE/K1/36	1		1	0	0	0	0	42	M	0	Refused	0	Refused	0	0	Kazana-1
2024-05-21	EE/K1/36	1		1	0	0	0	1	31	F	0	Refused	0	Refused	0	1	Kazana-1
2024-05-21	EE/K1/36	1		1	0	0	0	1	8	M	0	Refused	0	Absent	0	0	Kazana-1
2024-05-21	EE/K1/36	1		1	0	0	0	1	6	M	0	Below5y	0	Below5y	0	0	Kazana-1
2024-05-21	EE/K1/36	1		1	0	0	0	1	1	M	0	Below5y	0	Below5y	0	0	Kazana-1
2024-05-21	EE/K1/37	1		1	0	0	0	0	32	M	1		1		0	1	Kazana-1
2024-05-21	EE/K1/37	1		1	0	0	0	1	21	M	1		1		0	0	Kazana-1
2024-05-21	EE/K1/37	1		1	0	0	0	1	51	F	0	Absent	0	Absent	0	0	Kazana-1
2024-05-21	EE/K1/37	1		1	0	0	0	1	12	M	0	Absent	0	Absent	0	0	Kazana-1
2024-05-21	EE/K1/37	1		1	0	0	0	1	8	F	0	Absent	0	Absent	0	1	Kazana-1
2024-05-21	EE/K1/38	1		1	0	0	0	1	25	F	1		1		0	1	Kazana-1
2024-05-21	EE/K1/38	1		1	0	0	0	0	30	M	1		1		0	0	Kazana-1
2024-05-21	EE/K1/38	1		1	0	0	0	1	28	F	1		1		0	1	Kazana-1
2024-05-21	EE/K1/38	1		1	0	0	0	1	1	M	0	Below5y	0	Below5y	0	0	Kazana-1
2024-05-21	EE/K1/39	1		1	0	0	0	1	50	M	1		1		0	1	Kazana-1
2024-05-21	EE/K1/39	1		1	0	0	0	1	35	F	1		1		0	0	Kazana-1
2024-05-21	EE/K1/39	1		1	0	0	0	1	18	F	1		1		0	0	Kazana-1
2024-05-21	EE/K1/39	1		1	0	0	0	1	12	M	1		1		0	0	Kazana-1
2024-05-21	EE/K1/39	1		1	0	0	0	1	6	F	1		1		0	0	Kazana-1
2024-05-21	EE/K1/40	1		1	0	0	1	1	43	M	1		1		0	0	Kazana-1
2024-05-21	EE/K1/40	1		1	0	0	1	1	30	F	1		1		0	0	Kazana-1
2024-05-21	EE/K1/40	1		1	0	0	1	1	14	M	1		1		0	0	Kazana-1
2024-05-21	EE/K1/40	1		1	0	0	1	1	10	F	1		1		0	0	Kazana-1
2024-05-21	EE/K1/40	1		1	0	0	1	1	5	M	0	Below5y	0	Below5y	0	0	Kazana-1
2024-05-21	EE/K1/41	1		1	0	0	0	1	22	F	1		1		0	0	Kazana-1
2024-05-21	EE/K1/41	1		1	0	0	0	1	10	M	1		1		0	0	Kazana-1
2024-05-21	EE/K1/41	1		1	0	0	0	1	7	F	0	Refused	0	Refused	0	0	Kazana-1
2024-05-21	EE/K1/42	1		1	0	0	0	1	28	F	1		1		0	1	Kazana-1
2024-05-21	EE/K1/42	1		1	0	0	0	1	21	M	1		1		0	1	Kazana-1
2024-05-21	EE/K1/42	1		1	0	0	0	1	16	M	1		1		0	1	Kazana-1
2024-05-21	EE/K1/42	1		1	0	0	0	1	28	F	1		1		0	1	Kazana-1
2024-05-21	EE/K1/42	1		1	0	0	0	0	17	M	1		1		0	0	Kazana-1
2024-05-21	EE/K1/42	1		1	0	0	0	1	9	F	1		1		0	0	Kazana-1
2024-05-21	EE/K1/42	1		1	0	0	0	1	18	F	0	Pregnant	0	Breastfeeding	0	1	Kazana-1
2024-05-21	EE/K1/42	1		1	0	0	0	1	5	F	0	Below5y	0	Below5y	0	1	Kazana-1
2024-05-21	EE/K1/42	1		1	0	0	0	1	22	F	0	Pregnant	0	Pregnant	0	0	Kazana-1
2024-05-21	EE/K1/42	1		1	0	0	0	1	6	M	0	Below5y	0	Below5y	0	0	Kazana-1
2024-05-21	EE/K1/43	1		1	0	0	0	1	34	F	1		1		0	0	Kazana-1
2024-05-21	EE/K1/43	1		1	0	0	0	1	31	M	1		1		0	0	Kazana-1
2024-05-21	EE/K1/43	1		1	0	0	0	0	15	M	1		1		0	0	Kazana-1
2024-05-21	EE/K1/43	1		1	0	0	0	1	12	F	1		1		0	0	Kazana-1
2024-05-21	EE/K1/43	1		1	0	0	0	1	10	M	1		1		0	0	Kazana-1
2024-05-21	EE/K1/43	1		1	0	0	0	1	6	F	0	Below5y	0	Below5y	0	0	Kazana-1
2024-05-21	EE/K1/44	1		1	0	0	0	1	35	M	1		1		0	1	Kazana-1
2024-05-21	EE/K1/44	1		1	0	0	0	0	18	F	1		1		0	1	Kazana-1
2024-05-21	EE/K1/44	1		1	0	0	0	1	14	M	1		1		0	0	Kazana-1
2024-05-21	EE/K1/44	1		1	0	0	0	1	28	F	0	Pregnant	0	Pregnant	0	1	Kazana-1
2024-05-21	EE/K1/45	1		1	0	0	0	0	32	M	1		1		0	1	Kazana-1
2024-05-21	EE/K1/45	1		1	0	0	0	1	14	F	1		1		0	0	Kazana-1
2024-05-21	EE/K1/45	1		1	0	0	0	1	13	M	1		1		0	0	Kazana-1
2024-05-21	EE/K1/45	1		1	0	0	0	1	9	F	1		1		0	0	Kazana-1
2024-05-21	EE/K1/45	1		1	0	0	0	1	29	F	0	Pregnant	0	Pregnant	0	1	Kazana-1
2024-05-21	EE/K1/45	1		1	0	0	0	1	7	M	0	Below5y	0	Below5y	0	0	Kazana-1
2024-05-21	EE/K1/46	1		1	0	0	0	1	31	F	1		1		0	1	Kazana-1
2024-05-21	EE/K1/46	1		1	0	0	0	1	26	F	1		1		0	1	Kazana-1
2024-05-21	EE/K1/46	1		1	0	0	0	1	15	F	1		1		0	0	Kazana-1
2024-05-21	EE/K1/46	1		1	0	0	0	1	21	M	0	Absent	0	Pregnant	0	0	Kazana-1
2024-05-21	EE/K1/47	1		0	0	0	0	1	26	F	1		1		0	0	Kazana-1
2024-05-21	EE/K1/47	1		0	0	0	0	0	27	M	1		1		0	1	Kazana-1
2024-05-21	EE/K1/47	1		0	0	0	0	1	70	F	1		1		0	0	Kazana-1
2024-05-21	EE/K1/47	1		0	0	0	0	1	8	M	1		1		0	0	Kazana-1
2024-05-21	EE/K1/47	1		0	0	0	0	1	5	F	0	Below5y	0	Below5y	0	0	Kazana-1
2024-05-21	EE/K1/49	1		1	0	0	0	1	27	F	1		1		0	1	Kazana-1
2024-05-21	EE/K1/49	1		1	0	0	0	1	26	M	1		1		0	1	Kazana-1
2024-05-21	EE/K1/49	1		1	0	0	0	1	14	M	1		1		0	1	Kazana-1
2024-05-21	EE/K1/49	1		1	0	0	0	0	11	F	1		1		0	0	Kazana-1
2024-05-21	EE/K1/49	1		1	0	0	0	1	6	M	0	Below5y	0	Below5y	0	0	Kazana-1
2024-05-21	EE/K1/49	1		1	0	0	0	1	4	F	0	Below5y	0	Below5y	0	0	Kazana-1
2024-05-21	EE/K1/50	1		1	0	0	0	1	28	M	1		1		0	1	Kazana-1
2024-05-21	EE/K1/50	1		1	0	0	0	1	21	F	1		1		0	1	Kazana-1
2024-05-21	EE/K1/50	1		1	0	0	0	1	4	F	0	Below5y	0	Below5y	0	0	Kazana-1
2024-05-21	EE/K1/50	1		1	0	0	0	1	2	M	0	Below5y	0	Below5y	0	0	Kazana-1
2024-05-21	EE/K131	1		1	0	0	0	1	32	F	1		1		0	0	Kazana-1
2024-05-21	EE/K131	1		1	0	0	0	1	18	M	1		1		0	0	Kazana-1
2024-05-21	EE/K131	1		1	0	0	0	0	42	M	0	Absent	1		0	1	Kazana-1
2024-05-21	EE/K131	1		1	0	0	0	1	5	F	0	Below5y	0	Below5y	0	0	Kazana-1
2024-05-17	EE/K2/1	1		1	0	0	0	0	26	F	1		1		0	0	Kazana-2
2024-05-17	EE/K2/1	1		1	0	0	0	1	24	M	0	Absent	0	Absent	0	0	Kazana-2
2024-05-17	EE/K2/1	1		1	0	0	0	0	30	M	0	Absent	0	Absent	0	0	Kazana-2
2024-05-17	EE/K2/10	1		1	0	0	0	1	46	M	1		1		0	1	Kazana-2
2024-05-17	EE/K2/10	1		1	0	0	0	1	33	F	1		1		0	1	Kazana-2
2024-05-17	EE/K2/10	1		1	0	0	0	0	19	F	1		1		0	0	Kazana-2
2024-05-17	EE/K2/10	1		1	0	0	0	1	17	M	1		1		0	0	Kazana-2
2024-05-17	EE/K2/10	1		1	0	0	0	1	15	M	1		1		0	0	Kazana-2
2024-05-17	EE/K2/10	1		1	0	0	0	0	13	F	1		1		0	0	Kazana-2
2024-05-17	EE/K2/10	1		1	0	0	0	1	10	M	1		1		0	1	Kazana-2
2024-05-18	EE/K2/11	1		1	0	0	0	1	16	F	1		1		0	0	Kazana-2
2024-05-18	EE/K2/11	1		1	0	0	0	0	10	M	1		1		0	0	Kazana-2
2024-05-18	EE/K2/11	1		1	0	0	0	0	8	M	1		1		0	0	Kazana-2
2024-05-18	EE/K2/11	1		1	0	0	0	0	6	M	1		1		0	0	Kazana-2
2024-05-18	EE/K2/11	1		1	0	0	0	0	12	M	0		1		0	0	Kazana-2
2024-05-18	EE/K2/11	1		1	0	0	0	1	35	F	1		0	Absent	0	0	Kazana-2
2024-05-18	EE/K2/11	1		1	0	0	0	1	75	M	0	Absent	0	Absent	0	0	Kazana-2
2024-05-18	EE/K2/11	1		1	0	0	0	1	5	F	0	Below5y	0	Below5y	0	0	Kazana-2
2024-05-18	EE/K2/12	1		0	0	0	1	0	16	M	1		1		0	0	Kazana-2
2024-05-18	EE/K2/12	1		0	0	0	1	0	16	M	1		1		0	0	Kazana-2
2024-05-18	EE/K2/12	1		0	0	0	1	0	15	F	1		1		0	0	Kazana-2
2024-05-18	EE/K2/12	1		0	0	0	1	0	15	F	1		1		0	0	Kazana-2
2024-05-18	EE/K2/12	1		0	0	0	1	0	14	F	1		1		0	0	Kazana-2
2024-05-18	EE/K2/12	1		0	0	0	1	0	13	F	1		1		0	0	Kazana-2
2024-05-18	EE/K2/12	1		0	0	0	1	0	11	F	1		1		0	0	Kazana-2
2024-05-18	EE/K2/12	1		0	0	0	1	0	9	M	1		1		0	0	Kazana-2
2024-05-18	EE/K2/12	1		0	0	0	1	1	42	F	0	Refused	0	Refused	0	0	Kazana-2
2024-05-18	EE/K2/12	1		0	0	0	1	0	39	M	0	Absent	0	Absent	0	0	Kazana-2
2024-05-18	EE/K2/12	1		0	0	0	1	1	19	F	0	Absent	0	Absent	0	0	Kazana-2
2024-05-18	EE/K2/13	1		1	0	0	1	1	58	M	1		1		0	0	Kazana-2
2024-05-18	EE/K2/13	1		1	0	0	1	1	45	F	1		1		0	0	Kazana-2
2024-05-18	EE/K2/13	1		1	0	0	1	0	21	F	1		1		0	0	Kazana-2
2024-05-18	EE/K2/13	1		1	0	0	1	1	19	M	1		1		0	0	Kazana-2
2024-05-18	EE/K2/13	1		1	0	0	1	1	8	M	1		1		0	0	Kazana-2
2024-05-18	EE/K2/13	1		1	0	0	1	1	6	M	1		1		0	0	Kazana-2
2024-05-18	EE/K2/13	1		1	0	0	1	1	2	F	0	Below5y	0	Below5y	0	0	Kazana-2
2024-05-18	EE/K2/14	1		0	0	0	1	1	72	M	1		1		0	1	Kazana-2
2024-05-18	EE/K2/14	1		0	0	0	1	0	41	M	1		1		0	0	Kazana-2
2024-05-18	EE/K2/14	1		0	0	0	1	1	35	F	1		1		0	1	Kazana-2
2024-05-18	EE/K2/14	1		0	0	0	1	1	13	F	1		1		0	1	Kazana-2
2024-05-18	EE/K2/14	1		0	0	0	1	1	10	F	1		1		0	0	Kazana-2
2024-05-18	EE/K2/14	1		0	0	0	1	1	15	F	1		1		0	0	Kazana-2
2024-05-18	EE/K2/14	1		0	0	0	1	1	7	F	1		1		0	1	Kazana-2
2024-05-18	EE/K2/14	1		0	0	0	1	1	2	M	0	Below5y	0	Below5y	0	0	Kazana-2
2024-05-18	EE/K2/15	1		1	0	0	0	1	57	M	1		1		0	1	Kazana-2
2024-05-18	EE/K2/15	1		1	0	0	0	0	47	F	1		1		0	1	Kazana-2
2024-05-18	EE/K2/15	1		1	0	0	0	1	18	F	1		1		0	0	Kazana-2
2024-05-18	EE/K2/15	1		1	0	0	0	1	12	F	1		1		0	0	Kazana-2
2024-05-18	EE/K2/15	1		1	0	0	0	1	10	M	1		1		0	0	Kazana-2
2024-05-18	EE/K2/15	1		1	0	0	0	1	8	M	1		1		0	0	Kazana-2
2024-05-18	EE/K2/15	1		1	0	0	0	1	6	M	1		1		0	0	Kazana-2
2024-05-18	EE/K2/15	1		1	0	0	0	1	17	M	0	Absent	0	Absent	0	0	Kazana-2
2024-05-18	EE/K2/15	1		1	0	0	0	1	16	F	0	Absent	0	Absent	0	0	Kazana-2
2024-05-18	EE/K2/16	1		1	0	0	0	1	33	F	1		1		0	0	Kazana-2
2024-05-18	EE/K2/16	1		1	0	0	0	1	21	F	1		1		0	0	Kazana-2
2024-05-18	EE/K2/16	1		1	0	0	0	1	18	M	1		1		0	0	Kazana-2
2024-05-18	EE/K2/16	1		1	0	0	0	1	14	F	1		1		0	0	Kazana-2
2024-05-18	EE/K2/16	1		1	0	0	0	1	36	M	1		0	Absent	0	0	Kazana-2
2024-05-18	EE/K2/17	1		1	0	0	0	1	41	F	1		1		0	0	Kazana-2
2024-05-18	EE/K2/17	1		1	0	0	0	1	20	M	1		1		0	0	Kazana-2
2024-05-18	EE/K2/17	1		1	0	0	0	0	18	F	0	Pregnant	0	Breastfeeding	0	0	Kazana-2
2024-05-18	EE/K2/17	1		1	0	0	0	1	1	M	0	Below5y	0	Below5y	0	0	Kazana-2
2024-05-18	EE/K2/18	1		1	0	0	0	1	28	F	1		1		0	1	Kazana-2
2024-05-18	EE/K2/18	1		1	0	0	0	1	23	F	1		1		0	1	Kazana-2
2024-05-18	EE/K2/18	1		1	0	0	0	1	14	M	1		1		0	1	Kazana-2
2024-05-18	EE/K2/18	1		1	0	0	0	1	13	F	1		1		0	0	Kazana-2
2024-05-18	EE/K2/19	1		0	0	0	0	1	22	F	1		1		0	0	Kazana-2
2024-05-18	EE/K2/19	1		0	0	0	0	0	23	M	1		1		0	0	Kazana-2
2024-05-18	EE/K2/19	1		0	0	0	0	1	3	F	0	Below5y	0	Below5y	0	0	Kazana-2
2024-05-17	EE/K2/2	1		1	0	0	0	1	56	M	1		0	CDD_not_reach	0	1	Kazana-2
2024-05-17	EE/K2/2	1		1	0	0	0	1	49	F	1		0	CDD_not_reach	0	1	Kazana-2
2024-05-17	EE/K2/2	1		1	0	0	0	1	13	M	1		0	CDD_not_reach	0	1	Kazana-2
2024-05-17	EE/K2/2	1		1	0	0	0	1	11	M	1		0	CDD_not_reach	0	0	Kazana-2
2024-05-18	EE/K2/20	1		1	0	0	0	1	42	M	1		1		0	1	Kazana-2
2024-05-18	EE/K2/20	1		1	0	0	0	0	32	F	1		1		0	0	Kazana-2
2024-05-18	EE/K2/20	1		1	0	0	0	1	18	M	1		1		0	0	Kazana-2
2024-05-18	EE/K2/20	1		1	0	0	0	1	14	F	1		1		0	0	Kazana-2
2024-05-17	EE/K2/3	1		1	0	0	0	1	42	F	1		1		0	0	Kazana-2
2024-05-17	EE/K2/3	1		1	0	0	0	1	54	F	1		1		0	1	Kazana-2
2024-05-17	EE/K2/3	1		1	0	0	0	1	18	M	1		1		0	0	Kazana-2
2024-05-17	EE/K2/3	1		1	0	0	0	1	11	F	1		1		0	0	Kazana-2
2024-05-17	EE/K2/3	1		1	0	0	0	1	9	M	1		1		0	0	Kazana-2
2024-05-17	EE/K2/3	1		1	0	0	0	1	3	M	0	Below5y	0	Below5y	0	1	Kazana-2
2024-05-17	EE/K2/4	1		1	0	0	0	1	42	M	1		1		0	0	Kazana-2
2024-05-17	EE/K2/4	1		1	0	0	0	0	35	F	1		1		0	1	Kazana-2
2024-05-17	EE/K2/4	1		1	0	0	0	1	18	M	1		1		0	0	Kazana-2
2024-05-17	EE/K2/4	1		1	0	0	0	1	16	F	1		1		0	1	Kazana-2
2024-05-17	EE/K2/4	1		1	0	0	0	1	11	M	1		1		0	1	Kazana-2
2024-05-17	EE/K2/4	1		1	0	0	0	1	5	M	0	Below5y	0	Below5y	0	1	Kazana-2
2024-05-17	EE/K2/5	1		1	0	0	0	1	54	M	1		1		0	1	Kazana-2
2024-05-17	EE/K2/5	1		1	0	0	0	1	49	F	1		1		0	1	Kazana-2
2024-05-17	EE/K2/5	1		1	0	0	0	1	19	F	1		1		0	1	Kazana-2
2024-05-17	EE/K2/5	1		1	0	0	0	1	21	F	1		1		0	0	Kazana-2
2024-05-17	EE/K2/5	1		1	0	0	0	1	10	M	1		1		0	0	Kazana-2
2024-05-17	EE/K2/5	1		1	0	0	0	1	3	F	1		0	Below5y	0	0	Kazana-2
2024-05-17	EE/K2/5	1		1	0	0	0	1	5	M	0	Below5y	0	Below5y	0	0	Kazana-2
2024-05-17	EE/K2/6	1		1	0	0	0	1	34	M	1		1		0	0	Kazana-2
2024-05-17	EE/K2/6	1		1	0	0	0	1	13	M	1		1		0	0	Kazana-2
2024-05-17	EE/K2/6	1		1	0	0	0	1	11	F	1		1		0	0	Kazana-2
2024-05-17	EE/K2/6	1		1	0	0	0	1	8	F	1		1		0	0	Kazana-2
2024-05-17	EE/K2/6	1		1	0	0	0	1	6	M	1		1		0	0	Kazana-2
2024-05-17	EE/K2/6	1		1	0	0	0	1	0.6	M	0	Below5y	0	Below5y	0	0	Kazana-2
2024-05-17	EE/K2/6	1		1	0	0	0	1	30	F	0	Pregnant	0	Pregnant	0	0	Kazana-2
2024-05-17	EE/K2/6	1		1	0	0	0	1	4	M	0	Below5y	0	Below5y	0	0	Kazana-2
2024-05-17	EE/K2/7	1		0	0	0	1	0	26	F	1		1		0	0	Kazana-2
2024-05-17	EE/K2/7	1		0	0	0	1	1	52	M	0	Absent	0	Absent	0	0	Kazana-2
2024-05-17	EE/K2/7	1		0	0	0	1	0	36	F	0	Very_Sick	0	Very_Sick	0	0	Kazana-2
2024-05-17	EE/K2/7	1		0	0	0	1	0	29	M	0	Absent	0	Absent	0	0	Kazana-2
2024-05-17	EE/K2/8	1		1	0	0	0	1	60	M	1		1		0	0	Kazana-2
2024-05-17	EE/K2/8	1		1	0	0	0	1	42	F	1		1		0	0	Kazana-2
2024-05-17	EE/K2/8	1		1	0	0	0	0	20	M	1		1		0	0	Kazana-2
2024-05-17	EE/K2/8	1		1	0	0	0	1	14	F	1		1		0	0	Kazana-2
2024-05-17	EE/K2/8	1		1	0	0	0	1	11	M	1		1		0	0	Kazana-2
2024-05-17	EE/K2/8	1		1	0	0	0	1	18	F	0	Pregnant	0	Pregnant	0	0	Kazana-2
2024-05-17	EE/K2/9	1		1	0	0	0	1	37	F	1		1		0	0	Kazana-2
2024-05-17	EE/K2/9	1		1	0	0	0	0	18	F	1		1		0	0	Kazana-2
2024-05-17	EE/K2/9	1		1	0	0	0	1	12	M	1		1		0	0	Kazana-2
2024-05-17	EE/K2/9	1		1	0	0	0	1	8	F	1		1		0	0	Kazana-2
2024-05-17	EE/K2/9	1		1	0	0	0	1	6	F	1		1		0	0	Kazana-2
2024-05-17	EE/K2/9	1		1	0	0	0	1	21	M			1		0	0	Kazana-2
2024-05-17	EE/K2/9	1		1	0	0	0	1	4	F	0	Below5y	0	Below5y	0	0	Kazana-2
2024-05-20	EW/K1/23	1		1	0	0	0	1	19	F	1		1		0	1	Kazana-1
2024-05-20	EW/K1/23	1		1	0	0	0	1	45	F	1		1		0	0	Kazana-1
2024-05-20	EW/K1/23	1		1	0	0	0	1	26	M	1		1		0	0	Kazana-1
2024-05-20	EW/K1/23	1		1	0	0	0	1	50	M	1		1		0	0	Kazana-1
2024-05-20	EW/K1/23	1		1	0	0	0	1	7	M	1		1		0	0	Kazana-1
2024-05-20	EW/K1/23	1		1	0	0	0	1	25	F	0	Pregnant	0	Pregnant	0	0	Kazana-1
2024-05-20	EW/K1/24	1		1	0	0	0	1	31	M	1		1		0	1	Kazana-1
2024-05-20	EW/K1/24	1		1	0	0	0	1	24	F	1		0	Pregnant	0	0	Kazana-1
2024-05-20	EW/K1/25	1		1	0	0	0	1	57	M	1		1		0	0	Kazana-1
2024-05-20	EW/K1/25	1		1	0	0	0	1	30	M	1		1		0	0	Kazana-1
2024-05-20	EW/K1/25	1		1	0	0	0	1	24	M	1		1		0	0	Kazana-1
2024-05-20	EW/K1/25	1		1	0	0	0	1	37	F	1		1		0	1	Kazana-1
2024-05-20	EW/K1/25	1		1	0	0	0	1	28	M	0	Absent	0	Absent	0	0	Kazana-1
2024-05-20	EW/K1/26	1		1	0	0	0	1	15	F	1		1		0	1	Kazana-1
2024-05-20	EW/K1/26	1		1	0	0	0	1	60	F	1		1		0	0	Kazana-1
2024-05-20	EW/K1/26	1		1	0	0	0	1	30	M	1		1		0	0	Kazana-1
2024-05-20	EW/K1/26	1		1	0	0	0	1	39	F	1		1		0	0	Kazana-1
2024-05-20	EW/K1/26	1		1	0	0	0	1	7	F	1		1		0	0	Kazana-1
2024-05-20	EW/K1/27	1		1	0	0	1	1	23	M	1		1		0	1	Kazana-1
2024-05-20	EW/K1/28	1		1	0	0	0	1	44	M	1		1		0	0	Kazana-1
2024-05-20	EW/K1/28	1		1	0	0	0	1	15	M	1		1		0	0	Kazana-1
2024-05-20	EW/K1/29	1		1	0	0	0	1	45	M	1		1		0	0	Kazana-1
2024-05-20	EW/K1/29	1		1	0	0	0	1	11	M	1		1		0	0	Kazana-1
2024-05-20	EW/K1/29	1		1	0	0	0	1	8	M	1		1		0	0	Kazana-1
2024-05-20	EW/K1/29	1		1	0	0	0	1	27	F	0	Pregnant	1		0	1	Kazana-1
2024-05-20	EW/K1/29	1		1	0	0	0	1	5	M	0	Below5y	0	Below5y	0	0	Kazana-1
2024-05-20	EW/K1/30	1		1	0	0	0	1	8	M	1		1		0	1	Kazana-1
2024-05-20	EW/K1/30	1		1	0	0	0	1	10	F	1		1		0	1	Kazana-1
2024-05-20	EW/K1/31	1		0	0	0	1	1	60	F	1		1		0	0	Kazana-1
2024-05-20	EW/K1/31	1		0	0	0	1	1	42	F	1		0	Absent	0	1	Kazana-1
2024-05-20	EW/K1/31	1		0	0	0	1	1	22	F	0	Very_Sick	0	Very_Sick	0	0	Kazana-1
2024-05-20	EW/K1/32	1		1	0	0	0	1	62	M	1		0	Absent	0	1	Kazana-1
2024-05-20	EW/K1/32	1		1	0	0	0	1	30	F	0	Breastfeeding	0	Breastfeeding	0	0	Kazana-1
2024-05-21	EW/K1/33	1		1	0	0	0	1	20	M	1		0	Refused	0	1	Kazana-1
2024-05-21	EW/K1/34	1		1	0	0	0	1	25	F	1		1		0	1	Kazana-1
2024-05-21	EW/K1/34	1		1	0	0	0	1	40	F	1		1		0	1	Kazana-1
2024-05-21	EW/K1/34	1		1	0	0	0	1	9	M	0	Absent	1		0	1	Kazana-1
2024-05-21	EW/K1/35	1		1	0	0	0	1	28	F	1		1		0	1	Kazana-1
2024-05-21	EW/K1/35	1		1	0	0	0	1	11	F	1		1		0	0	Kazana-1
2024-05-21	EW/K1/35	1		1	0	0	0	1	32	M	1		1		0	1	Kazana-1
2024-05-21	EW/K1/36	1		1	0	0	0	1	26	F	0	Pregnant	0	Breastfeeding	0	0	Kazana-1
2024-05-21	EW/K1/37	1		1	0	0	0	1	26	F	1		1		0	1	Kazana-1
2024-05-21	EW/K1/37	1		1	0	0	0	1	12	M	1		1		0	0	Kazana-1
2024-05-21	EW/K1/37	1		1	0	0	0	1	9		1		1		0	0	Kazana-1
2024-05-21	EW/K1/37	1		1	0	0	0	1	8	M	1		1		0	0	Kazana-1
2024-05-21	EW/K1/37	1		1	0	0	0	1	29	M	0	Absent	0	Absent	0	0	Kazana-1
2024-05-21	EW/K1/38	1		1	0	0	0	1	45	F	1		1		0	0	Kazana-1
2024-05-21	EW/K1/38	1		1	0	0	0	1	23	F	1		1		0	0	Kazana-1
2024-05-21	EW/K1/38	1		1	0	0	0	1	9	M	1		1		0	0	Kazana-1
2024-05-21	EW/K1/39	1		1	0	0	0	1	14	F	1		1		0	1	Kazana-1
2024-05-21	EW/K1/39	1		1	0	0	0	1	10	M	1		1		0	1	Kazana-1
2024-05-21	EW/K1/39	1		1	0	0	0	1	8	M	1		1		0	0	Kazana-1
2024-05-21	EW/K1/40	1		1	0	0	0	1	29	F	1		0	CDD_not_reach	0	1	Kazana-1
2024-05-21	EW/K1/41	1		1	0	0	0	1	7	M	1		1		0	0	Kazana-1
2024-05-21	EW/K1/41	1		1	0	0	0	1	21	F	0	Breastfeeding	0	Pregnant	0	0	Kazana-1
2024-05-21	EW/K1/42	1		1	0	0	0	1	13	F	1		1		0	0	Kazana-1
2024-05-21	EW/K1/42	1		1	0	0	0	1	10	M	1		1		0	0	Kazana-1
2024-05-21	EW/K1/42	1		1	0	0	0	1	30	F	0	CDD_not_reach	0	CDD_not_reach	0	0	Kazana-1
2024-05-21	EW/K1/43	1		0	0	0	0	1	7	M	1		1		0	1	Kazana-1
2024-05-21	EW/K1/43	1		0	0	0	0	1	13	M	1		1		0	1	Kazana-1
2024-05-21	EW/K1/43	1		0	0	0	0	1	23	F	1		1		0	1	Kazana-1
2024-05-21	EW/K1/43	1		0	0	0	0	1	12	F	1		1		0	1	Kazana-1
2024-05-21	EW/K1/43	1		0	0	0	0	1	19	F	1		1		0	1	Kazana-1
2024-05-21	EW/K1/43	1		0	0	0	0	1	40	F	1		0	Pregnant	0	1	Kazana-1
2024-05-21	EW/K1/43	1		0	0	0	0	1	5	M	0	Below5y	0	Below5y	0	1	Kazana-1
2024-05-21	EW/K1/44	1		1	0	0	0	1	25	M	1		1		0	0	Kazana-1
2024-05-21	EW/K1/44	1		1	0	0	0	1	19	F	1		1		0	0	Kazana-1
2024-05-21	EW/K1/45	1		1	0	0	0	1	16	F	1		1		0	0	Kazana-1
2024-05-21	EW/K1/45	1		1	0	0	0	1	21	M	0	CDD_not_reach	0	CDD_not_reach	0	0	Kazana-1
2024-05-21	EW/K1/45	1		1	0	0	0	1	24	F	0	Absent	0	Absent	0	0	Kazana-1
2024-05-21	EW/K1/46	1		1	0	0	0	1	40	F	1		1		0	0	Kazana-1
2024-05-21	EW/K1/46	1		1	0	0	0	1	23	F	0	Pregnant	0	Breastfeeding	0	0	Kazana-1
2024-05-21	EW/K1/46	1		1	0	0	0	1	55	M	0	Refused	0	Refused	0	1	Kazana-1
2024-05-21	EW/K1/47	1		1	0	0	0	0	47	F	0	Absent	0	Absent	0	1	Kazana-1
2024-05-21	EW/K1/47	1		1	0	0	0	1	13	F	0	Absent	0	Absent	0	0	Kazana-1
2024-05-21	EW/K1/48	1		1	0	0	0	1	43	M	1		1		0	1	Kazana-1
2024-05-21	EW/K1/48	1		1	0	0	0	1	23	F	0	Pregnant	0	Breastfeeding	0	1	Kazana-1
2024-05-21	EW/K1/49	1		1	0	0	0	1	21	F	1		1		0	0	Kazana-1
2024-05-21	EW/K1/49	1		1	0	0	0	1	39	M	1		1		0	0	Kazana-1
2024-05-21	EW/K1/49	1		1	0	0	0	1	7	M	1		1		0	0	Kazana-1
2024-05-21	EW/K1/50	1		1	0	0	0	1	30	F	0	Pregnant	0	Breastfeeding	0	1	Kazana-1
2024-05-21	EW/K1/51	1		1	0	0	0	1	19	M	1		1		0	0	Kazana-1
2024-05-21	EW/K1/51	1		1	0	0	0	1	16	M	1		1		0	1	Kazana-1
2024-05-21	EW/K1/51	1		1	0	0	0	1	20	M	1		1		0	0	Kazana-1
2024-05-21	EW/K1/51	1		1	0	0	0	1	13	M	1		1		0	0	Kazana-1
2024-05-21	EW/K1/51	1		1	0	0	0	1	11	M	1		1		0	1	Kazana-1
2024-05-21	EW/K1/51	1		1	0	0	0	1	20	F	1		1		0	0	Kazana-1
2024-05-21	EW/K1/52	1		1	0	0	0	1	16	M	1		1		0	0	Kazana-1
2024-05-21	EW/K1/52	1		1	0	0	0	1	15	M	1		1		0	1	Kazana-1
2024-05-21	EW/K1/52	1		1	0	0	0	1	14	M	1		1		0	0	Kazana-1
2024-05-21	EW/K1/52	1		1	0	0	0	1	13	F	1		1		0	0	Kazana-1
2024-05-21	EW/K1/53	1		1	0	0	0	1	20	F	1		1		0	0	Kazana-1
2024-05-18	EW/K2/002	1		1	0	0	0	1	8	F	1		1		0	0	Kazana-2
2024-05-18	EW/K2/002	1		1	0	0	0	1	22	M	1		1		0	0	Kazana-2
2024-05-18	EW/K2/002	1		1	0	0	0	1	23	F	1		1		0	0	Kazana-2
2024-05-18	EW/K2/002	1		1	0	0	0	0	17	F	0	Pregnant	0	Pregnant	0	0	Kazana-2
2024-05-18	EW/K2/012	1		0	0	0	1	1	48	M	0	Absent	1		0	0	Kazana-2
2024-05-18	EW/K2/013	1		0	0	0	1	1	50	M	0	Absent	0	Absent	0	0	Kazana-2
2024-05-18	EW/K2/013	1		0	0	0	1	1	30	F	0	Absent	0	Absent	0	0	Kazana-2
2024-05-18	EW/K2/014	1		1	0	0	0	1	18	F	0	CDD_not_reach	0	CDD_not_reach	0	0	Kazana-2
2024-05-18	EW/K2/014	1		1	0	0	0	1	14	F	0	CDD_not_reach	0	CDD_not_reach	0	0	Kazana-2
2024-05-18	EW/K2/014	1		1	0	0	0	1	15	F	0	CDD_not_reach	0	CDD_not_reach	0	0	Kazana-2
2024-05-18	EW/K2/014	1		1	0	0	0	1	12	F	0	CDD_not_reach	0	CDD_not_reach	0	0	Kazana-2
2024-05-18	EW/K2/014	1		1	0	0	0	1	8	M	0	CDD_not_reach	0	CDD_not_reach	0	0	Kazana-2
2024-05-18	EW/K2/014	1		1	0	0	0	1	6	M	0	CDD_not_reach	0	CDD_not_reach	0	0	Kazana-2
2024-05-18	EW/K2/015	1		1	0	0	0	1	26	M	1		0	CDD_not_reach	0	0	Kazana-2
2024-05-18	EW/K2/015	1		1	0	0	0	1	15	M	1		0	CDD_not_reach	0	0	Kazana-2
2024-05-18	EW/K2/015	1		1	0	0	0	1	9	F	1		0	CDD_not_reach	0	0	Kazana-2
2024-05-18	EW/K2/015	1		1	0	0	0	1	65	F	1		0	CDD_not_reach	0	0	Kazana-2
2024-05-18	EW/K2/016	1		1	0	0	0	1	26	F	1		1		0	0	Kazana-2
2024-05-18	EW/K2/016	1		1	0	0	0	1	6	M	1		1		0	1	Kazana-2
2024-05-18	EW/K2/016	1		1	0	0	0	1	20	F	1		1		0	1	Kazana-2
2024-05-18	EW/K2/016	1		1	0	0	0	1	32	F	1		0	CDD_not_reach	0	0	Kazana-2
2024-05-18	EW/K2/016	1		1	0	0	0	1	16	F	1		0	CDD_not_reach	0	1	Kazana-2
2024-05-18	EW/K2/016	1		1	0	0	0	1	12	F	1		0	CDD_not_reach	0	0	Kazana-2
2024-05-18	EW/K2/016	1		1	0	0	0	1	19	F	1		0	CDD_not_reach	0	1	Kazana-2
2024-05-18	EW/K2/016	1		1	0	0	0	1	34	M	1		0	CDD_not_reach	0	1	Kazana-2
2024-05-18	EW/K2/017	1		1	0	0	0	1	18	M	1		1		0	0	Kazana-2
2024-05-18	EW/K2/017	1		1	0	0	0	1	22	M	1		1		0	0	Kazana-2
2024-05-18	EW/K2/017	1		1	0	0	0	1	40	F	1		1		0	0	Kazana-2
2024-05-18	EW/K2/017	1		1	0	0	0	1	18	F	1		1		0	0	Kazana-2
2024-05-18	EW/K2/017	1		1	0	0	0	1	11	F	1		1		0	0	Kazana-2
2024-05-18	EW/K2/017	1		1	0	0	0	1	18	M	1		1		0	0	Kazana-2
2024-05-18	EW/K2/017	1		1	0	0	0	1	17	F	1		1		0	0	Kazana-2
2024-05-18	EW/K2/017	1		1	0	0	0	1	11	M	1		1		0	0	Kazana-2
2024-05-18	EW/K2/018	1		1	0	0	0	1	9	F	1		1		0	0	Kazana-2
2024-05-18	EW/K2/018	1		1	0	0	0	1	15	M	1		1		0	0	Kazana-2
2024-05-18	EW/K2/018	1		1	0	0	0	1	12	M	1		0	CDD_not_reach	0	0	Kazana-2
2024-05-18	EW/K2/018	1		1	0	0	0	1	7	F	1		0	CDD_not_reach	0	0	Kazana-2
2024-05-18	EW/K2/018	1		1	0	0	0	1	30	F	0	Pregnant	0	Breastfeeding	0	0	Kazana-2
2024-05-18	EW/K2/019	1		1	0	0	0	1	18	F	1		1		0	0	Kazana-2
2024-05-18	EW/K2/019	1		1	0	0	0	1	23	F	1		0	Pregnant	0	1	Kazana-2
2024-05-18	EW/K2/019	1		1	0	0	0	1	35	F	1		0	CDD_not_reach	0	0	Kazana-2
2024-05-18	EW/K2/019	1		1	0	0	0	1	41	M	1		0	CDD_not_reach	0	1	Kazana-2
2024-05-18	EW/K2/019	1		1	0	0	0	1	12	M	1		0	CDD_not_reach	0	1	Kazana-2
2024-05-17	EW/K2/1	1		1	0	0	0	1	15	M	1		1		0	1	Kazana-2
2024-05-17	EW/K2/1	1		1	0	0	0	1	24	F	0	Pregnant	0	Breastfeeding	0	0	Kazana-2
2024-05-17	EW/K2/10	1		1	0	0	0	1	20	F	1		1		0	1	Kazana-2
2024-05-17	EW/K2/10	1		1	0	0	0	1	30	F	1		1		0	0	Kazana-2
2024-05-17	EW/K2/10	1		1	0	0	0	1	14	M	1		1		0	0	Kazana-2
2024-05-17	EW/K2/10	1		1	0	0	0	1	11	F	1		1		0	0	Kazana-2
2024-05-17	EW/K2/10	1		1	0	0	0	1	24	M	1		1		0	0	Kazana-2
2024-05-17	EW/K2/10	1		1	0	0	0	1	12	M	1		1		0	0	Kazana-2
2024-05-17	EW/K2/10	1		1	0	0	0	0	28	F	0	Absent	0	Absent	0	0	Kazana-2
2024-05-17	EW/K2/10	1		1	0	0	0	0	28	F	0	Pregnant	0	Pregnant	0	0	Kazana-2
2024-05-17	EW/K2/2	1		1	0	0	0	1	51	F	1		1		0	1	Kazana-2
2024-05-17	EW/K2/2	1		1	0	0	0	1	35	F	1		1		0	1	Kazana-2
2024-05-17	EW/K2/2	1		1	0	0	0	1	9	M	1		1		0	1	Kazana-2
2024-05-17	EW/K2/2	1		1	0	0	0	1	24	F	1		1		0	0	Kazana-2
2024-05-17	EW/K2/2	1		1	0	0	0	1	18	F	1		1		0	0	Kazana-2
2024-05-18	EW/K2/20	1		1	0	0	0	1	45	F	1		1		0	1	Kazana-2
2024-05-18	EW/K2/20	1		1	0	0	0	1	56	M	1		0	Absent	0	1	Kazana-2
2024-05-17	EW/K2/3	1		1	0	0	0	1	54	M	0	Absent	0	Absent	0	1	Kazana-2
2024-05-17	EW/K2/3	1		1	0	0	0	0	35	F	0	Absent	0	Absent	0	0	Kazana-2
2024-05-17	EW/K2/3	1		1	0	0	0	1	19	F	0	Absent	0	Absent	0	0	Kazana-2
2024-05-17	EW/K2/3	1		1	0	0	0	0	16	F	0	Absent	0	Absent	0	0	Kazana-2
2024-05-17	EW/K2/4	1		1	0	0	0	1	49	F	1		1		0	0	Kazana-2
2024-05-17	EW/K2/4	1		1	0	0	0	1	9	F	1		1		0	0	Kazana-2
2024-05-17	EW/K2/4	1		1	0	0	0	1	61	M	1		1		0	0	Kazana-2
2024-05-17	EW/K2/5	1		1	0	0	0	1	35	M	1		1		0	1	Kazana-2
2024-05-17	EW/K2/5	1		1	0	0	0	1	7	F	1		1		0	1	Kazana-2
2024-05-17	EW/K2/6	1		1	0	0	0	1	31	M	1		1		0	0	Kazana-2
2024-05-17	EW/K2/6	1		1	0	0	0	1	8	M	1		1		0	0	Kazana-2
2024-05-17	EW/K2/6	1		1	0	0	0	1	23	M	0	Pregnant	0	Very_Sick	0	0	Kazana-2
2024-05-17	EW/K2/6	1		1	0	0	0	1	3	F	0	Below5y	0	Below5y	0	0	Kazana-2
2024-05-17	EW/K2/7	1		1	0	0	1	1	35	F	1		1		0	1	Kazana-2
2024-05-17	EW/K2/7	1		1	0	0	1	1	21	F	1		1		0	0	Kazana-2
2024-05-17	EW/K2/7	1		1	0	0	1	1	13	F	1		1		0	1	Kazana-2
2024-05-17	EW/K2/7	1		1	0	0	1	1	11	F	1		1		0	0	Kazana-2
2024-05-17	EW/K2/7	1		1	0	0	1	1	16	M	1		1		0	0	Kazana-2
2024-05-17	EW/K2/7	1		1	0	0	1	1	15	M	1		1		0	0	Kazana-2
2024-05-17	EW/K2/7	1		1	0	0	1	1	17	M	1		1		0	0	Kazana-2
2024-05-17	EW/K2/7	1		1	0	0	1	1	59	M	0	Absent	0	Absent	0	1	Kazana-2
2024-05-17	EW/K2/9	1		1	0	0	0	1	53	M	1		1		0	1	Kazana-2
2024-05-17	EW/K2/9	1		1	0	0	0	1	18	F	1		1		0	0	Kazana-2
2024-05-17	EW/K2/9	1		1	0	0	0	1	12	F	1		1		0	0	Kazana-2
2024-05-17	EW/K2/9	1		1	0	0	0	1	22	M	1		1		0	0	Kazana-2
2024-05-17	EW/K211	1		1	0	0	0	1	40	M	1		1		0	1	Kazana-2
2024-05-17	EW/K211	1		1	0	0	0	0	28	F	0	Pregnant	0	Pregnant	0	0	Kazana-2
2024-05-21	GI/K1/36	1		1	0	0	0	1	20	F	1		0	Pregnant	0	0	Kazana-1
2024-05-21	GI/K1/36	1		1	0	0	0	1	18	F	1		0	Absent	0	0	Kazana-1
2024-05-21	GI/K1/36	1		1	0	0	0	1	51	M	0	CDD_not_reach	0	CDD_not_reach	0	1	Kazana-1
2024-05-21	GI/K1/36	1		1	0	0	0	0	39	F	0	Absent	0	Absent	0	1	Kazana-1
2024-05-21	GI/K1/36	1		1	0	0	0	1	3	F	0	Below5y	0	Below5y	0	0	Kazana-1
2024-05-21	GI/K1/36	1		1	0	0	0	1	2	M	0	Below5y	0	Below5y	0	0	Kazana-1
2024-05-21	GI/K1/36	1		1	0	0	0	1	2	M	0	Below5y	0	Below5y	0	0	Kazana-1
2024-05-20	GIM/K1/21	1		1	0	0	0	1	42	M	1		1		0	0	Kazana-1
2024-05-20	GIM/K1/21	1		1	0	0	0	0	25	M	1		1		0	0	Kazana-1
2024-05-20	GIM/K1/21	1		1	0	0	0	0	15	M	1		1		0	0	Kazana-1
2024-05-20	GIM/K1/21	1		1	0	0	0	0	30	F	1		1		0	0	Kazana-1
2024-05-20	GIM/K1/21	1		1	0	0	0	0	7	F	1		1		0	0	Kazana-1
2024-05-20	GIM/K1/22	1		1	0	0	0	1	42	M	1		1		0	0	Kazana-1
2024-05-20	GIM/K1/22	1		1	0	0	0	1	28	F	1		1		0	0	Kazana-1
2024-05-20	GIM/K1/22	1		1	0	0	0	0	78	F	1		1		0	0	Kazana-1
2024-05-20	GIM/K1/22	1		1	0	0	0	1	12	M	1		1		0	0	Kazana-1
2024-05-20	GIM/K1/22	1		1	0	0	0	1	15	M	1		1		0	0	Kazana-1
2024-05-20	GIM/K1/22	1		1	0	0	0	1	0.7	M	0	Below5y	0	Below5y	0	0	Kazana-1
2024-05-20	GIM/K1/22	1		1	0	0	0	1	4	F	0	Below5y	0	Below5y	0	0	Kazana-1
2024-05-20	GIM/K1/23	1		1	0	0	0	1	40	F	1		1		0	0	Kazana-1
2024-05-20	GIM/K1/23	1		1	0	0	0	1	27	F	1		1		0	0	Kazana-1
2024-05-20	GIM/K1/23	1		1	0	0	0	1	24	F	0	Pregnant	0	Breastfeeding	0	0	Kazana-1
2024-05-20	GIM/K1/23	1		1	0	0	0	1	3	M	0	Below5y	0	Below5y	0	0	Kazana-1
2024-05-20	GIM/K1/23	1		1	0	0	0	1	2	M	0	Below5y	0	Below5y	0	0	Kazana-1
2024-05-20	GIM/K1/23	1		1	0	0	0	1	1	F	0	Below5y	0	Below5y	0	0	Kazana-1
2024-05-20	GIM/K1/24	1		1	0	0	1	1	16	M	1		1		0	0	Kazana-1
2024-05-20	GIM/K1/24	1		1	0	0	1	1	9	F	1		1		0	0	Kazana-1
2024-05-20	GIM/K1/24	1		1	0	0	1	1	0.1	F	0	Below5y	0	Below5y	0	0	Kazana-1
2024-05-20	GIM/K1/24	1		1	0	0	1	1	90	M	0	Very_Sick	0	Very_Sick	0	0	Kazana-1
2024-05-20	GIM/K1/24	1		1	0	0	1	1	30	F	0	Absent	0	Absent	0	0	Kazana-1
2024-05-20	GIM/K1/24	1		1	0	0	1	1	23	F	0	Refused	0	Refused	0	0	Kazana-1
2024-05-20	GIM/K1/24	1		1	0	0	1	1	69	F	0	Refused	0	Refused	0	0	Kazana-1
2024-05-20	GIM/K1/24	1		1	0	0	1	1	3	F	0	Below5y	0	Below5y	0	0	Kazana-1
2024-05-20	GIM/K1/24	1		1	0	0	1	1	75	F	0	Refused	0	Refused	0	0	Kazana-1
2024-05-20	GIM/K1/24	1		1	0	0	1	1	2	M	0	Below5y	0	Below5y	0	0	Kazana-1
2024-05-20	GIM/K1/25	1		1	0	0	0	1	38	F	0	CDD_not_reach	0	Absent	0	0	Kazana-1
2024-05-20	GIM/K1/25	1		1	0	0	0	1	18	F	0	Absent	0	Absent	0	0	Kazana-1
2024-05-20	GIM/K1/25	1		1	0	0	0	1	4	M	0	Below5y	0	Below5y	0	0	Kazana-1
2024-05-20	GIM/K1/26	1		0	0	0	1	1	42	M	1		1		0	1	Kazana-1
2024-05-20	GIM/K1/26	1		0	0	0	1	1	28	M	1		1		0	1	Kazana-1
2024-05-20	GIM/K1/26	1		0	0	0	1	1	21	F	1		1		0	1	Kazana-1
2024-05-20	GIM/K1/26	1		0	0	0	1	1	8	F	1		1		0	1	Kazana-1
2024-05-20	GIM/K1/26	1		0	0	0	1	1	5	M	0	Below5y	0	Below5y	0	1	Kazana-1
2024-05-20	GIM/K1/26	1		0	0	0	1	1	2	M	0	Below5y	0	Below5y	0	1	Kazana-1
2024-05-20	GIM/K1/27	1		1	0	0	0	1	13	M	1		1		0	0	Kazana-1
2024-05-20	GIM/K1/27	1		1	0	0	0	1	17	F	1		1		0	0	Kazana-1
2024-05-20	GIM/K1/27	1		1	0	0	0	1	60	F	0	Refused	0	Refused	0	1	Kazana-1
2024-05-20	GIM/K1/27	1		1	0	0	0	1	6	F	0	Below5y	0	Below5y	0	0	Kazana-1
2024-05-20	GIM/K1/28	1		1	0	0	0	0	38	F	1		1		0	0	Kazana-1
2024-05-20	GIM/K1/28	1		1	0	0	0	0	36	F	1		1		0	0	Kazana-1
2024-05-20	GIM/K1/28	1		1	0	0	0	1	20	M	1		1		0	0	Kazana-1
2024-05-20	GIM/K1/28	1		1	0	0	0	1	18	F	1		1		0	0	Kazana-1
2024-05-20	GIM/K1/28	1		1	0	0	0	1	15	F	1		1		0	0	Kazana-1
2024-05-20	GIM/K1/28	1		1	0	0	0	1	13	M	1		1		0	0	Kazana-1
2024-05-20	GIM/K1/28	1		1	0	0	0	1	42	M	0	Absent	0	Absent	0	1	Kazana-1
2024-05-20	GIM/K1/29	1		0	0	0	1	1	59	M	1		1		0	0	Kazana-1
2024-05-20	GIM/K1/29	1		0	0	0	1	1	12	M	1		1		0	0	Kazana-1
2024-05-20	GIM/K1/29	1		0	0	0	1	1	9	M	1		1		0	0	Kazana-1
2024-05-20	GIM/K1/30	1		1	0	0	1	1	20	M	1		1		0	0	Kazana-1
2024-05-20	GIM/K1/30	1		1	0	0	1	1	75	M	1		1		0	1	Kazana-1
2024-05-20	GIM/K1/30	1		1	0	0	1	1	50	F	1		1		0	1	Kazana-1
2024-05-20	GIM/K1/30	1		1	0	0	1	1	49	M	1		1		0	0	Kazana-1
2024-05-21	GIM/K1/31	1		1	0	0	0	1	11	M	1		1		0	0	Kazana-1
2024-05-21	GIM/K1/31	1		1	0	0	0	1	12	M	1		1		0	0	Kazana-1
2024-05-21	GIM/K1/31	1		1	0	0	0	1	28	F	0	Absent	0	Absent	0	1	Kazana-1
2024-05-21	GIM/K1/31	1		1	0	0	0	0	38	M	0	Absent	0	Absent	0	1	Kazana-1
2024-05-21	GIM/K1/31	1		1	0	0	0	1	1	F	0	Below5y	0	Below5y	0	0	Kazana-1
2024-05-21	GIM/K1/31	1		1	0	0	0	1	5	M	0	Below5y	0	Below5y	0	0	Kazana-1
2024-05-21	GIM/K1/32	1		1	0	0	0	0	39	M	1		1		0	1	Kazana-1
2024-05-21	GIM/K1/32	1		1	0	0	0	1	12	F	1		1		0	0	Kazana-1
2024-05-21	GIM/K1/32	1		1	0	0	0	1	16	F	1		1		0	0	Kazana-1
2024-05-21	GIM/K1/32	1		1	0	0	0	0	17	M	1		1		0	0	Kazana-1
2024-05-21	GIM/K1/32	1		1	0	0	0	1	28	F	0	Pregnant	0	Breastfeeding	0	1	Kazana-1
2024-05-21	GIM/K1/32	1		1	0	0	0	1	6	F	0	Below5y	0	Below5y	0	0	Kazana-1
2024-05-21	GIM/K1/32	1		1	0	0	0	1	1	F	0	Below5y	0	Below5y	0	0	Kazana-1
2024-05-21	GIM/K1/32	1		1	0	0	0	1	3	F	0	Below5y	0	Below5y	0	0	Kazana-1
2024-05-21	GIM/K1/32	1		1	0	0	0	1	2	M	0	Below5y	0	Below5y	0	0	Kazana-1
2024-05-21	GIM/K1/32	1		1	0	0	0	0	18	F	0	Breastfeeding	0	Breastfeeding	0	1	Kazana-1
2024-05-21	GIM/K1/33	1		1	0	0	0	1	30	M	1		1		0	0	Kazana-1
2024-05-21	GIM/K1/33	1		1	0	0	0	0	24	F	1		1		0	1	Kazana-1
2024-05-21	GIM/K1/33	1		1	0	0	0	1	3	M	0	Below5y	0	Below5y	0	0	Kazana-1
2024-05-21	GIM/K1/34	1		1	0	0	0	1	29	F	1		1		0	0	Kazana-1
2024-05-21	GIM/K1/34	1		1	0	0	0	1	13	F	1		1		0	0	Kazana-1
2024-05-21	GIM/K1/34	1		1	0	0	0	1	30	F	0	Absent	0	Absent	0	1	Kazana-1
2024-05-21	GIM/K1/34	1		1	0	0	0	1	1	M	0	Below5y	0	Below5y	0	0	Kazana-1
2024-05-21	GIM/K1/35	1		1	0	0	0	1	45	F	1		1		0	1	Kazana-1
2024-05-21	GIM/K1/35	1		1	0	0	0	0	36	M	1		1		0	0	Kazana-1
2024-05-21	GIM/K1/35	1		1	0	0	0	1	30	F	1		1		0	0	Kazana-1
2024-05-21	GIM/K1/35	1		1	0	0	0	1	0.8	F	0	Below5y	0	Below5y	0	0	Kazana-1
2024-05-21	GIM/K1/35	1		1	0	0	0	1	7	M	0	Below5y	0	Below5y	0	1	Kazana-1
2024-05-21	GIM/K1/35	1		1	0	0	0	1	19	F	0	Pregnant	0	Breastfeeding	0	0	Kazana-1
2024-05-21	GIM/K1/37	1		1	0	0	1	1	23	M	1		1		0	0	Kazana-1
2024-05-21	GIM/K1/37	1		1	0	0	1	1	24	F	1		1		0	0	Kazana-1
2024-05-21	GIM/K1/37	1		1	0	0	1	1	3	M	0	Below5y	0	Below5y	0	0	Kazana-1
2024-05-21	GIM/K1/38	1		1	0	0	0	1	36	F	1		1		0	0	Kazana-1
2024-05-21	GIM/K1/38	1		1	0	0	0	0	18	M	1		1		0	0	Kazana-1
2024-05-21	GIM/K1/38	1		1	0	0	0	0	10	F	1		1		0	0	Kazana-1
2024-05-21	GIM/K1/38	1		1	0	0	0	0	9	F	1		1		0	0	Kazana-1
2024-05-21	GIM/K1/38	1		1	0	0	0	1	8	F	1		1		0	0	Kazana-1
2024-05-21	GIM/K1/39	1		1	0	0	0	1	33	M	1		1		0	1	Kazana-1
2024-05-21	GIM/K1/39	1		1	0	0	0	1	19	F	1		1		0	1	Kazana-1
2024-05-21	GIM/K1/39	1		1	0	0	0	1	16	M	1		1		0	0	Kazana-1
2024-05-21	GIM/K1/39	1		1	0	0	0	1	12	F	1		1		0	0	Kazana-1
2024-05-21	GIM/K1/39	1		1	0	0	0	0	82	M	1		1		0	0	Kazana-1
2024-05-21	GIM/K1/39	1		1	0	0	0	0	18	M	1		1		0	0	Kazana-1
2024-05-21	GIM/K1/39	1		1	0	0	0	1	0.1	F	0	Below5y	0	Below5y	0	0	Kazana-1
2024-05-21	GIM/K1/39	1		1	0	0	0	1	6	F	0	Below5y	0	Below5y	0	0	Kazana-1
2024-05-21	GIM/K1/40	1		1	0	0	0	1	41	F	1		1		0	1	Kazana-1
[truncated: 2,396 more rows]
